# Supplementary material for: N-{4-[(4-Methyl­phen­yl)sulfamo­yl]phen­yl}acetamide
Source: Acta Crystallogr Sect E Struct Rep Online. 2010 Jul 17;66(Pt 8):o2031. doi: 10.1107/S160053681002739X (PMC3007302; doi:10.1107/S160053681002739X)
Supplement: Supplementary file 2 [file e-66-o2031-Isup2.hkl]

#
# h,k,l, Fc-squared, Fo-squared, sigma(Fo-squared) and status flag
#
data_I
_shelx_title ' 060_0m in P-1'
_shelx_refln_list_code          4
_shelx_F_calc_maximum       53.19
_exptl_crystal_F_000       319.95
_reflns_d_resolution_high  0.7697
 
loop_
 _symmetry_equiv_pos_as_xyz
 'x, y, z'
 '-x, -y, -z'
 
_cell_length_a     8.2224
_cell_length_b     8.3878
_cell_length_c    13.0796
_cell_angle_alpha  71.482
_cell_angle_beta   75.749
_cell_angle_gamma  61.265
 
_shelx_F_squared_multiplier     1.000
 
loop_
 _refln_index_h
 _refln_index_k
 _refln_index_l
 _refln_F_squared_calc
 _refln_F_squared_meas
 _refln_F_squared_sigma
 _refln_observed_status
   1   0   0       10.87        8.55      0.46 o
   2   0   0      697.06      710.28     11.82 o
   3   0   0      335.53      371.40      3.79 o
   4   0   0      509.84      555.81      6.03 o
   5   0   0       61.69       62.30      1.29 o
   6   0   0       19.26       19.90      0.61 o
   7   0   0       38.87       37.05      1.13 o
   8   0   0        0.03       -0.12      0.50 o
   9   0   0       39.95       36.34      2.88 o
  -8   1   0        0.12       -0.19      0.49 o
  -7   1   0       40.14       42.14      1.26 o
  -6   1   0      233.28      229.83      4.26 o
  -5   1   0       53.61       55.04      0.96 o
  -4   1   0       60.19       56.85      0.85 o
  -3   1   0       57.42       52.50      0.71 o
  -2   1   0      285.91      269.40      2.76 o
  -1   1   0       48.47       40.00      0.47 o
   1   1   0       24.26        8.97      0.40 o
   2   1   0      127.51      140.09      1.47 o
   3   1   0      195.21      213.43      2.20 o
   4   1   0      164.15      183.85      2.24 o
   5   1   0      551.48      579.23      8.96 o
   6   1   0      162.92      151.16      2.19 o
   7   1   0      131.55      130.75      2.49 o
   8   1   0        0.07        0.15      0.48 o
   9   1   0       22.08       22.59      1.29 o
  -8   2   0        2.19        2.50      0.66 o
  -7   2   0        2.76        3.28      1.07 o
  -6   2   0       25.26       25.26      0.92 o
  -5   2   0        8.48       10.08      0.47 o
  -4   2   0       29.75       31.17      0.75 o
  -3   2   0       20.44       23.86      0.56 o
  -2   2   0      605.48      608.33      6.17 o
  -1   2   0        0.22        0.39      0.07 o
   0   2   0      845.06      819.28      8.85 o
   1   2   0      382.86      353.23      3.22 o
   2   2   0       27.12       34.08      0.44 o
   3   2   0     1245.44     1306.94     18.59 o
   4   2   0      341.57      330.24      3.65 o
   5   2   0        9.40       13.15      0.28 o
   6   2   0        0.01        0.04      0.21 o
   7   2   0       67.00       65.87      2.24 o
   8   2   0       55.38       53.86      1.48 o
   9   2   0      107.84      117.95      8.29 o
  10   2   0       38.24       43.70      3.75 o
  -7   3   0        1.28        1.20      0.55 o
  -6   3   0       32.42       37.37      4.01 o
  -5   3   0       78.91       78.34      1.82 o
  -4   3   0       92.07       89.18      1.91 o
  -3   3   0       31.71       33.46      0.69 o
  -2   3   0       31.00       31.13      0.54 o
  -1   3   0       66.04       67.60      0.88 o
   0   3   0        0.10       -0.05      0.06 o
   1   3   0       29.56       44.04      0.57 o
   2   3   0      136.12      122.70      1.28 o
   3   3   0       27.78       29.02      0.36 o
   4   3   0      684.20      756.88      8.90 o
   5   3   0      146.13      149.75      1.92 o
   6   3   0      322.61      336.99      4.06 o
   7   3   0        6.01        4.14      0.51 o
   8   3   0        5.67        6.06      0.54 o
   9   3   0        0.67        1.06      0.52 o
  10   3   0        0.03        0.14      0.53 o
  -6   4   0        1.23        0.92      0.54 o
  -5   4   0       20.76       21.11      1.15 o
  -4   4   0       63.06       59.88      1.52 o
  -3   4   0        0.45        0.51      0.37 o
  -2   4   0       31.30       30.33      0.75 o
  -1   4   0       13.75        9.35      0.33 o
   0   4   0      751.40      742.81      9.62 o
   1   4   0      120.98      116.01      1.44 o
   2   4   0       59.27       57.43      0.76 o
   3   4   0       61.85       71.81      0.89 o
   4   4   0      156.98      197.62      2.16 o
   5   4   0        2.95        1.41      0.18 o
   6   4   0       16.60       18.35      0.48 o
   7   4   0      177.05      175.64      2.87 o
   8   4   0        0.74       -0.44      0.41 o
   9   4   0        5.12        5.67      0.74 o
  10   4   0       10.22       12.76      1.09 o
  -5   5   0       15.31       14.83      1.05 o
  -4   5   0        1.15        2.35      0.67 o
  -3   5   0       17.03       18.03      0.82 o
  -2   5   0      815.48      800.33     24.82 o
  -1   5   0       14.04       17.29      0.57 o
   0   5   0        9.25        8.03      0.35 o
   1   5   0       12.17       15.19      0.47 o
   2   5   0      480.27      486.59      6.45 o
   3   5   0        7.10        4.75      0.23 o
   4   5   0       37.59       36.36      0.75 o
   5   5   0      143.72      136.88      1.74 o
   6   5   0       28.49       30.03      0.72 o
   7   5   0       80.03       75.23      2.24 o
   8   5   0       30.55       30.28      1.38 o
   9   5   0       16.05       14.19      1.29 o
  10   5   0        0.68        1.13      0.80 o
  -4   6   0        7.70        7.21      0.82 o
  -3   6   0        9.98       10.04      0.88 o
  -2   6   0       22.55       20.52      1.08 o
  -1   6   0      153.01      151.40      2.92 o
   0   6   0       47.61       42.83      0.99 o
   1   6   0      195.42      189.59      3.20 o
   2   6   0      114.43      131.66      1.85 o
   3   6   0      388.56      396.39      4.68 o
   4   6   0      136.37      126.50      1.81 o
   5   6   0       35.64       28.84      0.63 o
   6   6   0        3.16        3.76      0.43 o
   7   6   0       83.26       74.60      2.89 o
   8   6   0       87.18       87.13      2.18 o
   9   6   0       15.37       16.59      1.21 o
  10   6   0        3.18        2.97      1.04 o
  -3   7   0       17.17       14.50      1.50 o
  -2   7   0       52.39       50.09      2.98 o
  -1   7   0       70.45       71.46      2.26 o
   0   7   0       15.41       14.14      0.72 o
   1   7   0      310.61      310.79      5.60 o
   2   7   0      219.74      218.01      4.08 o
   3   7   0        2.44        2.33      0.38 o
   4   7   0       12.94       11.24      0.63 o
   5   7   0        8.99       10.54      0.48 o
   6   7   0      207.31      201.96      3.90 o
   7   7   0      148.94      138.91      3.69 o
   8   7   0       38.27       34.06      2.17 o
   9   7   0        7.01        8.35      1.32 o
  -2   8   0        0.49        0.49      0.80 o
  -1   8   0        0.16        0.28      0.67 o
   0   8   0       21.38       18.91      1.59 o
   1   8   0       35.09       32.71      1.96 o
   2   8   0      122.92      125.12      3.19 o
   3   8   0       22.51       21.67      1.87 o
   4   8   0      136.90      130.79      3.33 o
   5   8   0       36.27       36.17      1.41 o
   6   8   0        0.08        0.52      0.37 o
   7   8   0       10.64       11.66      1.41 o
   8   8   0       32.53       37.45      2.33 o
   9   8   0        5.09        6.52      1.25 o
   0   9   0        0.00        2.39      0.92 o
   1   9   0        0.08       -0.31      0.70 o
   2   9   0        0.02        0.06      0.67 o
   3   9   0        4.13        4.66      0.64 o
   4   9   0        6.14        6.26      0.72 o
   5   9   0       59.09       62.68      2.06 o
   6   9   0        0.24       -0.30      0.50 o
   7   9   0       47.80       51.48      2.80 o
   8   9   0       22.37       27.36      2.08 o
   3  10   0        0.00        0.28      0.80 o
   4  10   0       37.18       41.71      2.42 o
   5  10   0       15.90       17.44      1.15 o
   6  10   0        0.09        1.10      0.86 o
  -5 -10   1        6.62        6.89      1.22 o
  -4 -10   1        0.13        0.37      0.77 o
  -3 -10   1       22.08       28.00      2.02 o
  -8  -9   1       59.58       64.54      3.37 o
  -7  -9   1        0.45        0.06      0.90 o
  -6  -9   1       10.50        6.03      1.19 o
  -5  -9   1       15.25       14.10      1.05 o
  -4  -9   1       22.94       23.38      1.21 o
  -3  -9   1        5.37        5.68      0.70 o
  -2  -9   1        0.41        0.40      0.70 o
  -1  -9   1        4.94        4.68      1.07 o
   0  -9   1        0.41        0.55      0.80 o
  -9  -8   1        9.27       13.98      1.65 o
  -8  -8   1        3.53        1.50      0.92 o
  -7  -8   1       30.81       32.86      2.14 o
  -6  -8   1        1.62        2.07      0.56 o
  -5  -8   1        3.41        4.13      0.63 o
  -4  -8   1       13.26       11.34      0.87 o
  -3  -8   1        0.26       -0.24      0.39 o
  -2  -8   1       70.25       68.34      2.08 o
  -1  -8   1       10.07        9.44      0.78 o
   0  -8   1       42.78       42.69      2.36 o
   1  -8   1       43.13       43.51      2.45 o
   2  -8   1       26.65       28.70      2.11 o
  -9  -7   1       14.14       16.71      1.74 o
  -8  -7   1      120.39      113.99      4.53 o
  -7  -7   1       48.69       45.31      1.76 o
  -6  -7   1       28.73       23.11      0.99 o
  -5  -7   1       90.01       76.38      1.58 o
  -4  -7   1      157.02      154.03      3.43 o
  -3  -7   1       35.77       37.31      1.35 o
  -2  -7   1        0.04        0.22      0.30 o
  -1  -7   1        1.62        2.15      0.40 o
   0  -7   1       69.31       70.39      1.72 o
   1  -7   1      158.69      151.01      5.39 o
   2  -7   1       12.79       13.16      1.41 o
   3  -7   1        5.62        6.52      1.16 o
  -9  -6   1        0.13        0.20      0.44 o
  -8  -6   1        7.47        7.79      0.91 o
  -7  -6   1       12.05       14.21      0.68 o
  -6  -6   1      290.05      267.97      4.88 o
  -5  -6   1       84.53       72.37      1.25 o
  -4  -6   1       19.28       16.90      0.50 o
  -3  -6   1        6.93        8.93      0.54 o
  -2  -6   1      295.79      285.39      4.46 o
  -1  -6   1       86.27       82.42      1.52 o
   0  -6   1        0.12        0.56      0.29 o
   1  -6   1       45.93       48.94      1.46 o
   2  -6   1       33.74       33.51      1.90 o
   3  -6   1       29.87       27.84      1.35 o
   4  -6   1        4.39        4.07      0.98 o
 -10  -5   1        3.99        4.65      0.77 o
  -9  -5   1        0.01       -0.25      0.47 o
  -8  -5   1       77.16       74.07      2.29 o
  -7  -5   1       22.43       19.88      0.68 o
  -6  -5   1       53.84       51.63      1.14 o
  -5  -5   1       26.87       24.92      0.54 o
  -4  -5   1      124.60      122.09      1.87 o
  -3  -5   1       46.79       45.56      0.80 o
  -2  -5   1       55.98       51.22      1.64 o
  -1  -5   1      172.31      173.69      2.80 o
   0  -5   1      187.96      187.01      2.70 o
   1  -5   1      204.01      211.19      3.38 o
   2  -5   1       73.43       67.22      1.36 o
   3  -5   1       41.49       43.78      2.08 o
   4  -5   1       94.41       93.28      2.78 o
   5  -5   1       23.57       25.02      1.33 o
 -10  -4   1        1.75        3.00      0.69 o
  -9  -4   1        3.01        2.58      0.80 o
  -8  -4   1        9.85       10.83      0.87 o
  -7  -4   1       88.32       93.03      2.06 o
  -6  -4   1      117.13      121.46      1.61 o
  -5  -4   1       57.46       67.62      1.11 o
  -4  -4   1        0.22        0.06      0.11 o
  -3  -4   1        0.14        1.13      0.31 o
  -2  -4   1        1.39        3.55      0.19 o
  -1  -4   1        3.67        2.63      0.22 o
   0  -4   1      216.11      247.70      3.39 o
   1  -4   1      268.24      262.26      3.60 o
   2  -4   1       39.50       33.68      1.04 o
   3  -4   1      158.93      155.44      2.57 o
   4  -4   1        0.38       -0.55      0.37 o
   5  -4   1        6.33        6.91      0.99 o
   6  -4   1       10.23       10.34      2.16 o
 -10  -3   1       31.30       30.48      2.80 o
  -9  -3   1        8.38        7.61      0.99 o
  -8  -3   1       11.25       11.91      0.71 o
  -7  -3   1       40.03       41.00      1.36 o
  -6  -3   1       26.41       27.92      0.86 o
  -5  -3   1        9.17       11.15      0.22 o
  -4  -3   1      141.97      133.07      1.71 o
  -3  -3   1      154.04      149.78      1.65 o
  -2  -3   1      876.33     1011.45      9.66 o
  -1  -3   1      912.28      931.52      9.31 o
   0  -3   1      853.75      898.53      9.10 o
   1  -3   1      268.69      351.93      3.68 o
   2  -3   1       64.02       64.24      0.89 o
   3  -3   1       30.72       27.83      0.74 o
   4  -3   1      255.30      256.84      4.70 o
   5  -3   1       25.81       26.31      0.95 o
   6  -3   1        1.48        2.38      0.80 o
   7  -3   1        0.39        0.48      0.53 o
  -9  -2   1       17.53       15.79      2.74 o
  -8  -2   1       94.10      102.66      2.99 o
  -7  -2   1      133.49      140.57      2.80 o
  -6  -2   1      403.99      403.27      6.01 o
  -5  -2   1      183.40      176.07      3.12 o
  -4  -2   1       38.67       52.07      0.75 o
  -3  -2   1      525.60      623.49      6.31 o
  -2  -2   1      196.93      191.86      1.80 o
  -1  -2   1      272.04      234.88      2.30 o
   0  -2   1       54.40       49.10      0.56 o
   1  -2   1      171.69      153.80      1.48 o
   2  -2   1        0.47        1.38      0.11 o
   3  -2   1        5.61        5.48      0.22 o
   4  -2   1       54.15       50.81      0.80 o
   5  -2   1      214.80      212.85      4.24 o
   6  -2   1        9.61        9.70      0.64 o
   7  -2   1        3.16        2.10      1.09 o
   8  -2   1        0.00       -0.36      0.51 o
  -9  -1   1        1.38        0.41      0.64 o
  -8  -1   1       67.73       63.70      1.64 o
  -7  -1   1      147.84      152.85      2.99 o
  -6  -1   1        0.27       -0.09      0.21 o
  -5  -1   1      174.50      177.92      2.44 o
  -4  -1   1       10.21       11.35      0.28 o
  -3  -1   1      168.62      166.09      2.00 o
  -2  -1   1      375.61      375.58      4.08 o
   1  -1   1      627.04      645.41      7.53 o
   2  -1   1       18.95       20.62      0.47 o
   3  -1   1        9.94       10.32      0.21 o
   4  -1   1       31.75       26.73      0.51 o
   5  -1   1        4.54        5.49      0.27 o
   6  -1   1        3.12        2.85      0.41 o
   7  -1   1        8.03        6.56      0.70 o
   8  -1   1       73.48       72.18      3.95 o
  -9   0   1        1.09        1.64      0.92 o
  -8   0   1       19.45       21.95      1.18 o
  -7   0   1      167.42      165.09      3.92 o
  -6   0   1      171.63      173.02      2.62 o
  -5   0   1      123.44      130.31      1.88 o
  -4   0   1      298.00      340.82      4.46 o
  -3   0   1        4.17       11.57      0.25 o
   1   0   1      323.67      339.41     15.44 o
   4   0   1       11.79       10.66      0.28 o
   5   0   1       11.37       12.89      0.31 o
   6   0   1       68.73       64.09      0.99 o
   7   0   1       17.76       15.59      1.07 o
   8   0   1        7.08        5.89      1.22 o
   9   0   1        0.43        0.22      0.57 o
  -8   1   1        0.70        0.47      0.77 o
  -7   1   1       23.86       23.02      1.22 o
  -6   1   1       47.02       45.94      2.11 o
  -5   1   1       92.00       90.51      1.39 o
  -4   1   1      622.85      608.56      7.15 o
  -3   1   1       22.21       25.31      0.42 o
  -2   1   1      168.95      160.64      1.93 o
  -1   1   1      200.04      198.41      2.36 o
   1   1   1        4.94        3.43      0.21 o
   2   1   1     1168.51     1309.29     37.61 o
   3   1   1      146.75      176.16      1.66 o
   4   1   1      279.04      283.25      2.94 o
   5   1   1       88.24       82.12      1.14 o
   6   1   1        6.95        7.08      0.24 o
   7   1   1       89.49       81.53      1.57 o
   8   1   1       43.38       47.56      1.71 o
   9   1   1      108.27      120.79      3.39 o
  -8   2   1        4.89        4.67      1.32 o
  -7   2   1       23.18       23.77      1.19 o
  -6   2   1       11.70       10.41      0.77 o
  -5   2   1        7.96        7.64      0.51 o
  -4   2   1        0.68       -0.04      0.13 o
  -3   2   1       17.39       23.27      0.59 o
  -2   2   1      110.58      120.62      1.53 o
  -1   2   1      594.03      627.71      6.78 o
   0   2   1      189.49      202.42      1.97 o
   1   2   1       11.28       10.46      0.17 o
   3   2   1      120.84       94.46      1.06 o
   4   2   1        0.46       -0.02      0.08 o
   5   2   1      510.25      489.18      5.35 o
   6   2   1      387.88      400.14      4.79 o
   7   2   1       27.87       30.35      0.79 o
   8   2   1       18.67       24.46      1.22 o
   9   2   1        0.17        0.77      0.56 o
  10   2   1        2.72        4.05      0.79 o
  -7   3   1        1.77        2.81      0.62 o
  -6   3   1        0.90        1.06      0.36 o
  -5   3   1        1.80        1.50      0.34 o
  -4   3   1       22.44       23.85      0.67 o
  -3   3   1        6.27        9.87      0.67 o
  -2   3   1       42.30       36.64      0.80 o
  -1   3   1       91.45       89.53      1.09 o
   0   3   1      607.97      602.14      5.47 o
   1   3   1       21.92       29.08      0.38 o
   2   3   1      198.12      194.76      2.06 o
   3   3   1        0.63        1.28      0.10 o
   4   3   1      103.19      137.35      1.78 o
   5   3   1       45.16       54.97      0.93 o
   6   3   1       53.19       59.93      1.01 o
   7   3   1      189.93      189.03      2.65 o
   8   3   1       34.26       33.40      1.55 o
   9   3   1       24.11       24.38      1.29 o
  10   3   1        0.00       -0.06      0.66 o
  -6   4   1       21.92       20.74      1.19 o
  -5   4   1       34.62       34.98      1.40 o
  -4   4   1        7.43        8.05      0.56 o
  -3   4   1      192.02      177.51      4.12 o
  -2   4   1      105.11      106.49      1.85 o
  -1   4   1       71.48       68.18      1.66 o
   0   4   1        9.12        9.44      0.26 o
   1   4   1       21.44       17.07      0.30 o
   2   4   1      249.06      234.76      2.68 o
   3   4   1       15.66       26.42      0.48 o
   4   4   1        9.55        7.30      0.29 o
   5   4   1       29.92       27.81      0.61 o
   6   4   1       22.28       18.00      0.57 o
   7   4   1       10.41       10.97      0.45 o
   8   4   1        3.24        2.51      0.67 o
   9   4   1        8.30        6.73      0.82 o
  10   4   1        4.50        4.39      0.78 o
  -5   5   1        0.03        0.19      0.46 o
  -4   5   1       90.46       94.92      3.24 o
  -3   5   1      189.42      199.59      3.83 o
  -2   5   1       82.47       76.46      1.75 o
  -1   5   1        3.72        4.08      0.38 o
   0   5   1      724.76      696.48     10.12 o
   1   5   1      816.70      854.57     10.10 o
   2   5   1       14.19       10.34      0.32 o
   3   5   1        2.66        2.51      0.18 o
   4   5   1        3.23        6.53      0.26 o
   5   5   1        2.88        5.55      0.29 o
   6   5   1       26.23       32.07      0.71 o
   7   5   1      132.92      127.67      2.19 o
   8   5   1       28.09       31.55      1.12 o
   9   5   1        1.00        1.35      0.58 o
  10   5   1       23.30       21.48      1.77 o
  -4   6   1        0.38        0.54      0.51 o
  -3   6   1        8.87        9.64      0.84 o
  -2   6   1      148.88      143.51      3.59 o
  -1   6   1        5.84        5.60      0.43 o
   0   6   1        0.48        0.00      0.22 o
   1   6   1      152.28      142.81      2.15 o
   2   6   1      403.24      423.70      5.20 o
   3   6   1       21.34       21.47      0.54 o
   4   6   1      104.81      104.60      1.40 o
   5   6   1      193.64      195.06      2.86 o
   6   6   1       60.34       51.39      1.33 o
   7   6   1      227.20      219.72      3.64 o
   8   6   1        9.12       10.36      1.15 o
   9   6   1       94.49       86.45      3.79 o
  10   6   1        0.01        0.61      0.86 o
  -3   7   1        9.61        9.59      0.94 o
  -2   7   1        7.83        8.01      0.82 o
  -1   7   1       55.97       51.92      2.71 o
   0   7   1      263.16      263.63     14.35 o
   1   7   1      343.34      349.37      6.19 o
   2   7   1        7.05        7.84      0.57 o
   3   7   1      411.94      405.13      6.19 o
   4   7   1       87.57       87.07      1.65 o
   5   7   1        1.79        1.71      0.27 o
   6   7   1       72.99       67.32      1.68 o
   7   7   1        8.84        9.69      0.79 o
   8   7   1       60.06       61.93      3.00 o
   9   7   1       67.81       71.45      3.43 o
  10   7   1        9.10        7.56      1.35 o
  -2   8   1        0.01       -0.06      0.70 o
  -1   8   1        0.67        1.56      0.77 o
   0   8   1        5.37        4.19      0.92 o
   1   8   1        9.80        8.88      0.84 o
   2   8   1       19.16       18.20      0.95 o
   3   8   1       61.22       56.36      1.97 o
   4   8   1       10.16       10.05      0.79 o
   5   8   1       57.43       60.01      1.91 o
   6   8   1       52.12       52.38      1.46 o
   7   8   1       14.63       15.28      1.64 o
   8   8   1        2.90        1.47      0.86 o
   9   8   1       11.17       11.87      1.56 o
   0   9   1        6.13        5.32      1.10 o
   1   9   1        1.91        0.15      0.73 o
   2   9   1        1.02        0.58      0.70 o
   3   9   1       31.46       34.73      1.39 o
   4   9   1       26.85       27.09      2.13 o
   5   9   1       11.43        9.28      0.83 o
   6   9   1        0.01       -0.19      0.90 o
   7   9   1       29.14       28.70      1.46 o
   8   9   1       23.70       24.02      2.02 o
   2  10   1        5.78        5.72      1.13 o
   3  10   1        5.88        6.76      1.19 o
   4  10   1       27.62       32.59      2.11 o
   5  10   1        0.67        0.77      0.53 o
   6  10   1       16.46       17.37      1.13 o
   7  10   1       10.37       11.35      1.53 o
  -7  -9   2        3.90        5.52      0.85 o
  -6  -9   2       52.07       59.73      3.09 o
  -5  -9   2        3.59        4.74      1.07 o
  -4  -9   2        0.83        0.34      0.50 o
  -3  -9   2        9.04       11.25      0.94 o
  -2  -9   2        8.12        7.99      1.25 o
  -1  -9   2       11.17       10.31      1.38 o
  -8  -8   2       25.26       24.05      1.93 o
  -7  -8   2        1.25       -0.21      0.70 o
  -6  -8   2        8.73        5.91      0.78 o
  -5  -8   2       18.10       16.75      2.11 o
  -4  -8   2        6.09        6.19      0.69 o
  -3  -8   2        7.44        7.17      0.71 o
  -2  -8   2        8.60        6.61      0.69 o
  -1  -8   2       15.45       18.48      2.48 o
   0  -8   2       86.97       87.67      3.73 o
   1  -8   2       12.17       11.78      1.47 o
  -9  -7   2       10.99       13.49      1.56 o
  -8  -7   2        5.06        4.74      1.07 o
  -7  -7   2       74.41       77.96      6.17 o
  -6  -7   2      185.16      176.08      4.42 o
  -5  -7   2       18.07       13.62      0.68 o
  -4  -7   2      151.18      164.65      3.29 o
  -3  -7   2      147.26      145.62      6.92 o
  -2  -7   2      144.34      141.74      3.48 o
  -1  -7   2       12.44       12.65      0.83 o
   0  -7   2       11.33       10.73      0.79 o
   1  -7   2        0.71        0.64      0.70 o
   2  -7   2       18.09       17.69      1.59 o
   3  -7   2       50.85       47.83      2.69 o
  -9  -6   2        1.94        2.04      0.53 o
  -8  -6   2       43.00       38.91      1.58 o
  -7  -6   2        0.81        1.30      0.36 o
  -6  -6   2        5.40        4.59      0.63 o
  -5  -6   2       12.04       16.59      0.74 o
  -4  -6   2      190.58      178.59      3.31 o
  -3  -6   2      162.63      153.63      2.60 o
  -2  -6   2        1.74        1.17      0.30 o
  -1  -6   2       14.59       16.80      0.95 o
   0  -6   2       33.62       34.89      1.07 o
   1  -6   2      199.40      187.95      3.62 o
   2  -6   2        1.48        1.07      0.50 o
   3  -6   2       22.05       22.55      1.68 o
   4  -6   2       13.44       14.47      1.56 o
  -9  -5   2        0.47        0.81      0.54 o
  -8  -5   2       21.18       22.31      1.22 o
  -7  -5   2       26.35       26.61      0.75 o
  -6  -5   2      249.76      241.26      3.13 o
  -5  -5   2       29.51       32.01      0.81 o
  -4  -5   2        3.41        4.83      0.31 o
  -3  -5   2       12.79       12.24      0.39 o
  -2  -5   2      143.72      134.33      3.65 o
  -1  -5   2       24.18       20.62      0.57 o
   0  -5   2        0.21        0.52      0.20 o
   1  -5   2       99.11       96.57      1.60 o
   2  -5   2      105.36      108.63      2.27 o
   3  -5   2      111.62      108.16      4.12 o
   4  -5   2       33.82       30.44      2.89 o
   5  -5   2        4.08        2.72      0.89 o
  -9  -4   2       16.70       11.89      1.03 o
  -8  -4   2       77.24       75.87      2.29 o
  -7  -4   2       27.57       29.09      0.99 o
  -6  -4   2       30.26       28.71      0.63 o
  -5  -4   2        1.57        2.16      0.28 o
  -4  -4   2      317.93      339.08      4.54 o
  -3  -4   2      105.02      142.67      1.88 o
  -2  -4   2       85.24       97.23      1.19 o
  -1  -4   2     1106.85     1186.82     13.92 o
   0  -4   2        0.23        1.30      0.15 o
   1  -4   2       10.01        7.80      0.67 o
   2  -4   2       84.74       71.61      1.14 o
   3  -4   2      176.30      184.26      3.12 o
   4  -4   2        8.51        8.95      0.77 o
   5  -4   2       14.57       14.67      1.03 o
   6  -4   2        6.32        4.38      1.01 o
  -9  -3   2       30.12       29.51      1.87 o
  -8  -3   2       46.83       45.22      1.33 o
  -7  -3   2      158.69      166.06      3.23 o
  -6  -3   2       34.46       30.31      0.77 o
  -5  -3   2       35.36       34.19      0.52 o
  -4  -3   2      316.58      367.22      3.78 o
  -3  -3   2      177.70      167.78      1.95 o
  -2  -3   2      896.40      970.93      8.80 o
  -1  -3   2        0.03        0.39      0.09 o
   1  -3   2      148.88      136.92      1.57 o
   2  -3   2       56.85       52.04      0.84 o
   3  -3   2      454.35      439.94      5.86 o
   4  -3   2      121.32      124.81      1.98 o
   5  -3   2        5.20        4.29      0.69 o
   6  -3   2        0.51        0.19      0.45 o
   7  -3   2       10.12       12.74      1.08 o
  -9  -2   2       14.46       17.78      1.09 o
  -8  -2   2      194.76      196.64      3.80 o
  -7  -2   2       80.41       80.91      1.81 o
  -6  -2   2       19.48       16.83      0.59 o
  -5  -2   2      177.82      170.06      2.65 o
  -4  -2   2      224.19      229.18      2.56 o
  -3  -2   2       20.91       25.84      0.43 o
  -2  -2   2      412.33      437.65      3.98 o
  -1  -2   2       11.06       15.13      0.22 o
   0  -2   2        3.33        8.13      0.33 o
   1  -2   2       47.25       37.32      0.49 o
   2  -2   2       24.26       23.94      0.45 o
   3  -2   2      121.39      115.80      1.45 o
   4  -2   2        0.04        0.14      0.16 o
   5  -2   2        0.80        0.80      0.21 o
   6  -2   2        1.68        1.99      0.37 o
   7  -2   2       51.92       52.98      3.89 o
   8  -2   2       38.37       45.35      2.60 o
  -9  -1   2        0.16        0.03      0.49 o
  -8  -1   2        5.68        5.13      0.54 o
  -7  -1   2        0.74        0.41      0.30 o
  -6  -1   2      261.76      265.19      3.59 o
  -5  -1   2      180.23      173.69      2.51 o
  -4  -1   2       35.53       33.68      0.51 o
  -3  -1   2       20.79       34.60      0.49 o
  -2  -1   2       42.73       46.25      0.52 o
   0  -1   2       13.92       10.95      0.20 o
   2  -1   2     1145.41     1125.39     10.68 o
   3  -1   2       18.30       16.52      0.33 o
   4  -1   2        0.01        0.10      0.12 o
   5  -1   2        3.26        3.40      0.22 o
   6  -1   2       64.39       65.30      1.26 o
   7  -1   2        1.45        2.78      0.77 o
   8  -1   2        2.76        2.35      0.64 o
  -9   0   2        0.24        0.99      0.54 o
  -8   0   2       33.10       29.70      1.05 o
  -7   0   2       42.77       38.11      1.09 o
  -6   0   2       40.45       40.10      0.88 o
  -5   0   2      482.14      484.50      6.31 o
  -4   0   2      506.86      495.87      6.44 o
  -3   0   2      145.23      163.91      2.46 o
  -2   0   2       17.28       26.79      0.41 o
   0   0   2        1.76        2.31      0.11 o
   3   0   2       21.93       28.11      0.38 o
   4   0   2      839.75      892.33      9.03 o
   5   0   2      119.04      124.93      1.66 o
   6   0   2        3.21        3.10      0.19 o
   7   0   2        9.23        7.69      0.78 o
   8   0   2       30.37       31.91      1.44 o
   9   0   2       12.66       11.57      1.08 o
  -8   1   2       18.76       17.31      1.07 o
  -7   1   2        2.87        3.73      0.44 o
  -6   1   2       84.05       75.52      1.66 o
  -5   1   2      122.27      134.51      1.75 o
  -4   1   2      225.36      258.35      3.12 o
  -3   1   2      370.72      383.57      4.50 o
  -2   1   2      186.80      165.97      2.48 o
  -1   1   2       99.41      125.21      2.69 o
   2   1   2      441.19      442.61      4.03 o
   3   1   2      388.39      390.86      3.59 o
   4   1   2      127.60      161.49      1.75 o
   5   1   2       71.57       53.61      0.80 o
   6   1   2       33.99       32.98      0.72 o
   7   1   2       49.34       51.35      0.85 o
   8   1   2        4.33        4.85      0.67 o
   9   1   2        1.00       -0.02      0.57 o
  -8   2   2        0.07        0.57      0.53 o
  -7   2   2        1.42        0.79      0.37 o
  -6   2   2        2.62        2.37      0.38 o
  -5   2   2      137.46      131.90      2.18 o
  -4   2   2       47.41       40.44      0.85 o
  -3   2   2       76.91       70.31      0.97 o
  -2   2   2      236.69      248.90      2.97 o
  -1   2   2        0.56        0.42      0.05 o
   3   2   2      187.44      213.85      2.25 o
   4   2   2      211.57      210.71      2.26 o
   5   2   2     1403.21     1527.33     19.56 o
   6   2   2       80.07       84.32      1.19 o
   7   2   2      133.39      127.47      1.72 o
   8   2   2       85.02       80.50      2.41 o
   9   2   2       20.99       20.87      1.26 o
  10   2   2       22.56       25.83      1.96 o
  -7   3   2       14.27       14.04      1.53 o
  -6   3   2       22.96       23.18      0.91 o
  -5   3   2       19.76       20.24      0.77 o
  -4   3   2        0.52        0.06      0.16 o
  -3   3   2        2.72        3.33      0.21 o
  -2   3   2        0.08        0.27      0.11 o
  -1   3   2      268.56      315.88      3.78 o
   0   3   2       24.74       25.73      0.52 o
   2   3   2      696.49      683.46      6.52 o
   3   3   2      301.19      362.63      3.54 o
   4   3   2      228.31      249.18      2.64 o
   5   3   2        0.28        0.48      0.18 o
   6   3   2       80.87       79.00      1.28 o
   7   3   2        9.54       11.85      0.46 o
   8   3   2        1.45        1.91      0.51 o
   9   3   2       11.67        9.60      0.91 o
  10   3   2        6.47        7.34      1.22 o
  -6   4   2        0.83        1.18      0.66 o
  -5   4   2       21.78       24.15      0.92 o
  -4   4   2      159.96      161.46      3.13 o
  -3   4   2        3.68        4.12      0.30 o
  -2   4   2        0.01        0.54      0.17 o
  -1   4   2      511.06      497.34      6.50 o
   0   4   2      394.32      438.17      4.82 o
   1   4   2       39.05       56.73      0.72 o
   2   4   2       42.61       47.32      0.60 o
   3   4   2        3.47        1.99      0.20 o
   4   4   2        0.75        0.17      0.09 o
   5   4   2        0.34        0.90      0.17 o
   6   4   2      117.15      116.43      1.80 o
   7   4   2       91.84       92.90      1.51 o
   8   4   2       23.98       24.54      1.00 o
   9   4   2       39.36       39.02      1.62 o
  10   4   2        0.00        0.31      0.80 o
  -5   5   2       27.42       32.20      1.45 o
  -4   5   2        8.41        6.74      0.57 o
  -3   5   2       58.83       59.14      1.89 o
  -2   5   2        2.74        2.87      0.36 o
  -1   5   2      149.35      157.80      2.98 o
   0   5   2      256.69      262.11      3.97 o
   1   5   2      292.16      273.34      3.38 o
   2   5   2      302.06      318.22      3.91 o
   3   5   2      135.01      144.28      1.76 o
   4   5   2        3.38        4.45      0.25 o
   5   5   2        2.50        1.67      0.19 o
   6   5   2       42.60       41.69      0.87 o
   7   5   2       43.73       44.38      1.30 o
   8   5   2       47.34       49.33      1.43 o
   9   5   2        4.73        3.12      0.69 o
  10   5   2        5.38        7.89      1.25 o
  -4   6   2       78.52       83.08      7.21 o
  -3   6   2        2.13        1.17      0.66 o
  -2   6   2       11.64       10.34      0.65 o
  -1   6   2       14.18       11.05      0.64 o
   0   6   2      504.97      484.21      8.41 o
   1   6   2      172.93      180.96      2.91 o
   2   6   2       97.22       99.57      1.45 o
   3   6   2       75.14       72.36      1.06 o
   4   6   2        1.14        0.23      0.12 o
   5   6   2      135.04      122.56      2.73 o
   6   6   2       78.31       76.31      1.75 o
   7   6   2      146.38      145.43      2.58 o
   8   6   2      110.16      113.06      3.18 o
   9   6   2       30.39       27.54      2.02 o
  10   6   2       22.55       24.94      1.96 o
  -3   7   2        2.14        3.26      0.64 o
  -2   7   2       31.97       32.39      1.40 o
  -1   7   2       40.11       41.46      1.96 o
   0   7   2        4.02        3.06      0.55 o
   1   7   2       17.16       16.15      0.69 o
   2   7   2      473.83      465.20      7.01 o
   3   7   2      872.99      881.33     12.87 o
   4   7   2        3.90        4.01      0.36 o
   5   7   2      153.61      142.66      2.48 o
   6   7   2       26.10       24.44      0.90 o
   7   7   2       20.13       21.45      1.06 o
   8   7   2       30.97       32.07      2.08 o
   9   7   2        0.10       -0.77      0.77 o
  10   7   2        2.72        2.48      1.04 o
  -2   8   2        6.61        6.18      1.13 o
  -1   8   2       25.36       24.57      2.30 o
   0   8   2        2.49        2.48      0.64 o
   1   8   2        1.80        1.33      0.50 o
   2   8   2       38.38       36.12      1.23 o
   3   8   2        3.96        3.42      0.45 o
   4   8   2        3.38        4.08      0.55 o
   5   8   2        7.60        7.01      1.15 o
   6   8   2        8.67        7.91      0.72 o
   7   8   2       99.39       94.76      2.65 o
   8   8   2       43.06       51.59      2.72 o
   9   8   2       32.91       34.70      2.36 o
   0   9   2        4.29        3.79      0.95 o
   1   9   2       39.85       35.83      2.11 o
   2   9   2       20.01       22.71      1.68 o
   3   9   2        1.63        1.29      0.73 o
   4   9   2        4.49        3.65      0.78 o
   5   9   2       41.81       41.80      1.57 o
   6   9   2       54.69       58.18      1.97 o
   7   9   2       27.78       28.94      1.14 o
   8   9   2        6.43        7.37      1.35 o
   9   9   2        2.12       -0.58      0.89 o
   2  10   2        0.06        1.01      0.80 o
   3  10   2        0.24        0.15      0.67 o
   4  10   2        0.01        0.31      0.70 o
   5  10   2        2.19        2.54      0.86 o
   6  10   2        6.47        6.96      0.80 o
   7  10   2        0.06        0.31      0.86 o
  -6  -9   3        0.17       -0.15      0.80 o
  -5  -9   3        8.01       10.40      1.41 o
  -4  -9   3        7.62        9.18      1.29 o
  -3  -9   3        5.10        4.37      0.96 o
  -2  -9   3        0.95        1.61      0.57 o
  -1  -9   3       19.52       21.91      1.87 o
  -8  -8   3        6.02        6.61      1.25 o
  -7  -8   3       17.91       13.53      1.59 o
  -6  -8   3        9.22        7.82      0.88 o
  -5  -8   3        9.35       10.37      1.32 o
  -4  -8   3       19.99       18.40      1.06 o
  -3  -8   3       63.44       65.42      2.08 o
  -2  -8   3        0.53        0.22      0.46 o
  -1  -8   3        1.19        1.96      0.52 o
   0  -8   3        2.15        2.48      0.83 o
   1  -8   3       19.18       21.05      1.84 o
  -8  -7   3       24.99       25.98      1.90 o
  -7  -7   3        0.49        0.48      0.53 o
  -6  -7   3        9.15        8.03      1.71 o
  -5  -7   3        0.03       -0.08      0.39 o
  -4  -7   3      372.78      373.51      9.96 o
  -3  -7   3       18.22       14.03      0.88 o
  -2  -7   3        7.44        6.10      0.64 o
  -1  -7   3        4.47        5.90      0.66 o
   0  -7   3       51.44       47.13      1.62 o
   1  -7   3        0.07       -0.37      0.61 o
   2  -7   3        2.35        3.00      0.95 o
   3  -7   3        1.98        4.13      1.07 o
  -9  -6   3        0.00       -0.38      0.42 o
  -8  -6   3        0.59        0.19      0.51 o
  -7  -6   3       65.33       61.70      2.33 o
  -6  -6   3       80.87       78.62      1.85 o
  -5  -6   3        2.55        3.12      0.40 o
  -4  -6   3      113.87      104.96      3.10 o
  -3  -6   3       95.71      100.26      4.11 o
  -2  -6   3       30.62       30.72      0.91 o
  -1  -6   3        6.70        4.31      0.87 o
   0  -6   3       49.21       38.65      2.08 o
   1  -6   3       12.58       13.09      1.36 o
   2  -6   3       50.97       54.99      2.63 o
   3  -6   3       54.64       54.22      2.72 o
   4  -6   3        3.18        3.21      1.01 o
  -9  -5   3       34.46       33.94      1.54 o
  -8  -5   3       21.53       22.36      1.45 o
  -7  -5   3        3.76        3.15      0.47 o
  -6  -5   3        1.35        1.02      0.24 o
  -5  -5   3       86.89       90.17      1.99 o
  -4  -5   3      210.96      203.32      3.25 o
  -3  -5   3       46.66       46.48      0.83 o
  -2  -5   3       46.39       41.83      0.80 o
  -1  -5   3       51.71       56.05      1.05 o
   0  -5   3       51.59       53.23      1.57 o
   1  -5   3       64.61       60.53      1.24 o
   2  -5   3        3.51        2.88      0.37 o
   3  -5   3        5.92        6.35      0.73 o
   4  -5   3        8.86        7.77      1.13 o
   5  -5   3       31.28       23.72      1.81 o
  -9  -4   3        0.68        1.08      0.55 o
  -8  -4   3       33.18       30.52      1.33 o
  -7  -4   3        1.85        1.62      0.39 o
  -6  -4   3       13.08       12.96      0.45 o
  -5  -4   3        0.35        1.31      0.23 o
  -4  -4   3        0.04        0.02      0.10 o
  -3  -4   3      295.89      320.45      3.65 o
  -2  -4   3      331.77      345.61      4.25 o
  -1  -4   3      175.05      223.29      2.65 o
   0  -4   3      236.34      266.55      3.12 o
   1  -4   3      229.20      235.79      3.04 o
   2  -4   3      143.11      135.37      1.91 o
   3  -4   3       77.52       73.27      1.47 o
   4  -4   3        5.56        4.42      0.50 o
   5  -4   3        3.24        3.51      0.65 o
   6  -4   3        7.08       10.10      1.35 o
  -9  -3   3       20.57       16.88      1.08 o
  -8  -3   3      100.16       89.66      2.06 o
  -7  -3   3       58.07       53.79      1.40 o
  -6  -3   3      296.84      286.95      4.41 o
  -5  -3   3      254.12      242.50      2.77 o
  -4  -3   3      102.45      100.86      1.28 o
  -3  -3   3        3.15        1.90      0.13 o
  -2  -3   3      155.78      180.53      1.97 o
  -1  -3   3      666.72      733.92      7.06 o
   0  -3   3      232.15      229.59      2.67 o
   1  -3   3      275.32      258.80      3.25 o
   2  -3   3       52.77       49.50      0.88 o
   3  -3   3      310.88      316.32      3.97 o
   4  -3   3        8.47        8.29      0.42 o
   5  -3   3       37.03       34.38      1.37 o
   6  -3   3        2.16        1.96      0.58 o
   7  -3   3       17.84       19.74      1.71 o
  -9  -2   3        1.60        0.71      0.50 o
  -8  -2   3       46.16       48.15      1.34 o
  -7  -2   3        8.01        7.27      0.53 o
  -6  -2   3     1027.77     1043.26     18.03 o
  -5  -2   3        0.79        1.72      0.17 o
  -4  -2   3       26.13       31.32      0.51 o
  -3  -2   3      136.81      146.04      1.69 o
  -2  -2   3      128.66      135.99      1.37 o
  -1  -2   3       77.63       92.46      0.90 o
   0  -2   3      172.04      195.64      1.79 o
   1  -2   3      886.50      990.86     10.06 o
   2  -2   3       62.01       67.86      0.91 o
   3  -2   3       21.86       19.74      0.48 o
   4  -2   3        2.40        2.65      0.27 o
   5  -2   3      100.59      101.33      1.65 o
   6  -2   3        0.02        0.08      0.36 o
   7  -2   3       13.72       14.18      1.79 o
   8  -2   3        0.02       -0.12      0.80 o
  -9  -1   3        5.99        6.62      0.77 o
  -8  -1   3       12.31       12.55      0.72 o
  -7  -1   3        5.54        4.80      0.44 o
  -6  -1   3        6.84        6.05      0.31 o
  -5  -1   3      163.33      165.55      2.22 o
  -4  -1   3      111.89      112.29      1.42 o
  -3  -1   3       10.45        5.75      0.18 o
  -2  -1   3      689.86      802.26     11.49 o
  -1  -1   3      641.86      640.44      6.95 o
   0  -1   3       12.36        7.66      0.19 o
   2  -1   3      122.69      163.13      1.69 o
   3  -1   3     1157.58     1119.59     12.12 o
   4  -1   3      239.11      238.21      2.78 o
   5  -1   3      104.33      110.67      1.72 o
   6  -1   3      136.26      131.28      3.01 o
   7  -1   3        1.94        2.03      0.39 o
   8  -1   3       11.83       11.86      1.06 o
  -8   0   3        3.16        3.80      0.47 o
  -7   0   3       10.66       10.10      0.79 o
  -6   0   3      252.89      258.58      3.95 o
  -5   0   3      350.65      359.51      4.72 o
  -4   0   3        8.90       11.48      0.26 o
  -3   0   3      638.92      590.98      7.58 o
  -2   0   3      391.59      404.15      6.75 o
  -1   0   3      424.77      424.23      6.11 o
   0   0   3       13.64       23.78      0.27 o
   1   0   3      252.04      241.88      2.24 o
   2   0   3       57.42       71.96      0.76 o
   3   0   3     2228.37     2400.22     48.22 o
   4   0   3     1403.62     1494.92     17.44 o
   5   0   3        0.08        0.10      0.14 o
   6   0   3       95.89       98.44      1.43 o
   7   0   3        0.55        0.35      0.30 o
   8   0   3        1.35        0.98      0.54 o
   9   0   3        4.43        3.18      1.01 o
  -8   1   3        2.71        4.51      0.65 o
  -7   1   3        5.93        4.74      0.47 o
  -6   1   3       57.81       55.80      1.31 o
  -5   1   3       84.06       81.61      1.25 o
  -4   1   3      125.90      114.68      1.48 o
  -3   1   3        8.27        9.40      0.32 o
  -1   1   3      852.90      853.65     17.25 o
   1   1   3      182.67      199.92      1.85 o
   2   1   3      487.08      546.69      4.97 o
   3   1   3      181.74      177.63      1.71 o
   4   1   3      334.09      341.49      3.59 o
   5   1   3       66.44       61.14      0.86 o
   6   1   3       12.91       10.15      0.33 o
   7   1   3        9.52        7.88      0.37 o
   8   1   3       29.90       30.66      1.55 o
   9   1   3       40.07       43.93      3.67 o
  -8   2   3       10.23       10.84      0.94 o
  -7   2   3       11.96       14.23      0.74 o
  -6   2   3       74.90       72.56      1.65 o
  -5   2   3        0.01        0.36      0.25 o
  -4   2   3        0.00        0.09      0.15 o
  -3   2   3      337.14      364.03      4.31 o
  -2   2   3      100.23      128.61      2.01 o
  -1   2   3      169.98      152.55      2.30 o
   0   2   3      392.13      384.47      6.42 o
   2   2   3     1048.03     1063.92     13.64 o
   4   2   3      493.61      534.12      5.50 o
   5   2   3       89.59       86.56      1.12 o
   6   2   3       87.70       89.35      1.41 o
   7   2   3      215.61      216.52      2.77 o
   8   2   3        0.01       -0.01      0.28 o
   9   2   3        2.17        1.07      0.75 o
  10   2   3       27.31       22.95      1.90 o
  -7   3   3        0.07        0.03      0.45 o
  -6   3   3        5.21        4.66      0.47 o
  -5   3   3       57.03       53.59      1.45 o
  -4   3   3       63.99       64.76      1.14 o
  -3   3   3        3.74        5.32      0.26 o
  -2   3   3       31.82       34.20      0.54 o
  -1   3   3      347.39      326.58      3.89 o
   0   3   3        8.22        4.00      0.16 o
   1   3   3        7.80       15.19      0.25 o
   2   3   3      337.93      375.58      3.64 o
   3   3   3      229.89      216.07      2.46 o
   4   3   3      175.74      164.28      2.10 o
   5   3   3       93.43       93.89      1.46 o
   6   3   3      120.84      124.84      1.72 o
   7   3   3        6.49        3.53      0.22 o
   8   3   3       31.38       31.11      2.38 o
   9   3   3       23.08       27.28      2.94 o
  10   3   3        6.38        5.63      1.13 o
  -6   4   3       16.09       19.63      1.13 o
  -5   4   3        6.01        6.00      0.54 o
  -4   4   3        3.03        3.29      0.38 o
  -3   4   3       34.76       30.03      0.93 o
  -2   4   3       31.49       34.93      0.73 o
  -1   4   3      100.52      115.37      1.67 o
   0   4   3       12.17       14.79      0.38 o
   2   4   3      215.43      218.66      2.21 o
   3   4   3       96.13       94.97      1.34 o
   4   4   3       76.67       86.98      1.13 o
   5   4   3        3.28        2.58      0.14 o
   6   4   3       36.93       36.84      0.78 o
   7   4   3        5.20        7.39      0.38 o
   8   4   3       67.04       60.01      1.50 o
   9   4   3        5.90        4.27      0.71 o
  10   4   3       30.11       31.43      2.14 o
  -5   5   3       93.40      100.65      4.68 o
  -4   5   3       59.78       64.15      1.61 o
  -3   5   3        2.24        2.81      0.40 o
  -2   5   3      118.41      118.12      2.02 o
  -1   5   3        8.35        6.02      0.34 o
   0   5   3       46.30       43.32      1.16 o
   1   5   3       35.73       33.89      0.56 o
   2   5   3       75.77       82.07      1.17 o
   3   5   3        8.46        9.57      0.32 o
   4   5   3       41.32       40.16      0.82 o
   5   5   3       58.98       55.40      0.94 o
   6   5   3       64.55       59.51      0.97 o
   7   5   3       71.75       64.60      1.56 o
   8   5   3       54.27       53.58      1.19 o
   9   5   3       21.86       23.84      1.77 o
  10   5   3        2.13        2.08      0.95 o
  -4   6   3       26.94       26.67      1.31 o
  -3   6   3       23.83       24.22      0.96 o
  -2   6   3       93.37       90.75      2.02 o
  -1   6   3        0.59        0.30      0.29 o
   0   6   3        6.08        6.48      0.54 o
   1   6   3      247.81      255.04      3.92 o
   2   6   3      713.48      688.97      8.99 o
   3   6   3      289.09      272.07      3.19 o
   4   6   3       30.34       27.36      0.61 o
   5   6   3        3.38        2.51      0.25 o
   6   6   3       16.17       17.34      0.58 o
   7   6   3      101.82      102.58      1.86 o
   8   6   3        0.50       -0.05      0.40 o
   9   6   3        0.23        0.18      0.77 o
  10   6   3       30.53       30.39      2.11 o
  -3   7   3        6.71        7.25      1.79 o
  -2   7   3        6.55        7.27      0.74 o
  -1   7   3       98.87      100.54      2.72 o
   0   7   3        0.34       -0.20      0.39 o
   1   7   3      317.46      307.83      6.11 o
   2   7   3      158.49      158.06      3.74 o
   3   7   3       33.10       29.08      0.81 o
   4   7   3       83.81       86.99      1.62 o
   5   7   3      655.94      639.21      9.43 o
   6   7   3        0.01        0.12      0.64 o
   7   7   3       34.38       32.69      1.32 o
   8   7   3       23.11       22.20      1.12 o
   9   7   3        4.19        4.59      1.07 o
  10   7   3        4.80        4.22      1.16 o
  -2   8   3       26.93       29.24      1.42 o
  -1   8   3        5.18        5.33      0.70 o
   0   8   3       50.79       49.44      1.77 o
   1   8   3       21.85       18.27      1.08 o
   2   8   3       39.86       40.77      1.55 o
   3   8   3        4.21        3.11      0.43 o
   4   8   3       10.69       13.11      0.68 o
   5   8   3        5.79        6.18      0.65 o
   6   8   3       20.30       20.73      1.49 o
   7   8   3       25.02       25.60      1.20 o
   8   8   3        0.49        0.68      0.50 o
   9   8   3       27.53       24.42      1.99 o
  10   8   3       26.92       30.45      2.30 o
  -1   9   3        6.26        4.93      1.04 o
   0   9   3        4.91        4.41      0.98 o
   1   9   3        1.64        1.71      0.77 o
   2   9   3        9.95       10.68      1.25 o
   3   9   3       69.85       73.01      3.15 o
   4   9   3       18.38       17.22      0.98 o
   5   9   3       28.78       30.46      1.31 o
   6   9   3        0.55       -0.11      0.45 o
   7   9   3       56.56       56.63      1.62 o
   8   9   3       78.50       84.89      3.83 o
   9   9   3       13.15       12.36      1.62 o
   2  10   3       11.91       12.27      1.44 o
   3  10   3       13.94       14.38      1.53 o
   4  10   3        7.49        6.64      1.13 o
   5  10   3        3.47        2.63      0.86 o
   6  10   3       15.28       15.62      1.21 o
   7  10   3       10.39       10.22      1.30 o
   8  10   3        0.58        1.53      0.65 o
  -5  -9   4        2.93        3.92      1.07 o
  -4  -9   4        3.19        3.55      1.07 o
  -3  -9   4        8.29        9.46      1.35 o
  -2  -9   4        0.15        0.86      0.80 o
  -7  -8   4        0.91        0.84      0.57 o
  -6  -8   4        0.00        0.73      0.83 o
  -5  -8   4       65.17       60.37      3.03 o
  -4  -8   4       30.38       30.78      1.99 o
  -3  -8   4        6.73        7.78      0.79 o
  -2  -8   4       23.41       25.72      1.27 o
  -1  -8   4       51.42       58.10      1.97 o
   0  -8   4        0.07        1.04      0.80 o
   1  -8   4        1.56        0.37      0.86 o
  -8  -7   4        1.63        1.19      0.80 o
  -7  -7   4        2.02        0.46      0.70 o
  -6  -7   4        0.75       -0.49      0.49 o
  -5  -7   4      100.60       97.08      2.77 o
  -3  -7   4       10.38       10.91      1.06 o
  -2  -7   4        6.17        6.24      1.18 o
  -1  -7   4       35.31       30.67      1.29 o
   0  -7   4        2.17        2.43      0.53 o
   1  -7   4       13.24       17.34      1.18 o
   2  -7   4       36.90       38.22      2.36 o
  -9  -6   4        8.06        8.01      0.95 o
  -8  -6   4        1.03        0.97      0.56 o
  -7  -6   4        0.74        0.43      0.50 o
  -6  -6   4        0.03       -0.15      0.33 o
  -5  -6   4       56.43       53.04      1.80 o
  -4  -6   4      103.29      101.22      1.89 o
  -3  -6   4       40.34       41.94      1.68 o
  -2  -6   4       33.09       34.07      1.13 o
  -1  -6   4        0.54        1.08      0.33 o
   0  -6   4       20.27       19.16      0.82 o
   1  -6   4        6.73        6.05      0.54 o
   2  -6   4        1.18        1.57      0.46 o
   3  -6   4        1.23        1.74      0.86 o
   4  -6   4        8.35        6.95      1.19 o
  -9  -5   4       14.07       16.95      0.97 o
  -8  -5   4        1.92        1.72      0.48 o
  -7  -5   4       90.35       88.38      2.55 o
  -6  -5   4       35.89       37.62      0.97 o
  -5  -5   4        0.55        0.90      0.30 o
  -4  -5   4       46.67       40.88      0.96 o
  -3  -5   4       15.14       13.67      0.46 o
  -2  -5   4      262.32      259.65      3.35 o
  -1  -5   4        0.67        1.13      0.21 o
   0  -5   4        8.19        8.41      0.47 o
   1  -5   4        3.61        0.22      0.33 o
   2  -5   4       56.28       54.08      1.43 o
   3  -5   4       32.07       31.92      1.08 o
   4  -5   4        4.12        5.46      0.72 o
   5  -5   4        0.01       -0.96      0.64 o
  -9  -4   4        6.26        4.69      0.70 o
  -8  -4   4        0.52        1.53      0.50 o
  -7  -4   4       48.53       45.82      1.31 o
  -6  -4   4       78.21       73.25      1.14 o
  -5  -4   4      122.89      120.39      1.86 o
  -4  -4   4       11.10        9.92      0.54 o
  -3  -4   4      111.03      123.80      1.85 o
  -2  -4   4        1.37        1.17      0.19 o
  -1  -4   4      787.24      870.32     10.33 o
   0  -4   4      106.92      104.61      1.62 o
   1  -4   4        1.66        0.37      0.14 o
   2  -4   4        6.35        8.23      0.46 o
   3  -4   4      104.27      104.11      1.96 o
   4  -4   4       48.87       52.25      1.32 o
   5  -4   4       15.31       16.01      2.26 o
   6  -4   4        0.16       -0.21      0.70 o
  -9  -3   4       13.72       12.54      0.97 o
  -8  -3   4        0.24        0.16      0.34 o
  -7  -3   4      398.79      391.28      6.92 o
  -6  -3   4      185.47      179.54      2.29 o
  -5  -3   4       25.80       21.89      0.51 o
  -4  -3   4      128.40      104.59      1.30 o
  -3  -3   4      472.33      481.19      5.33 o
  -2  -3   4       12.48       14.57      0.59 o
  -1  -3   4       30.11       20.65      0.42 o
   0  -3   4        7.50        7.66      0.28 o
   1  -3   4      207.43      205.31      2.65 o
   2  -3   4      572.90      571.18     12.62 o
   3  -3   4      130.88      124.68      1.79 o
   4  -3   4       16.37       18.69      0.68 o
   5  -3   4        3.30        3.87      0.51 o
   6  -3   4       15.84       16.52      1.06 o
   7  -3   4        9.86        8.29      1.29 o
  -9  -2   4        0.04       -0.17      0.45 o
  -8  -2   4        0.05        0.00      0.33 o
  -7  -2   4       88.12       85.75      1.87 o
  -6  -2   4        0.16        0.39      0.24 o
  -5  -2   4       28.33       27.68      0.52 o
  -4  -2   4      211.63      189.05      2.16 o
  -3  -2   4      474.16      522.45      5.35 o
  -2  -2   4        0.42       -0.16      0.11 o
  -1  -2   4       64.64       64.07      0.70 o
   0  -2   4      103.35      114.06      1.31 o
   1  -2   4      425.99      500.46      5.55 o
   2  -2   4      339.46      355.25      5.20 o
   3  -2   4      226.62      240.59      3.07 o
   4  -2   4      157.36      156.80      2.14 o
   5  -2   4       10.51        9.76      0.51 o
   6  -2   4        3.56        2.40      0.44 o
   7  -2   4       14.91       17.44      2.57 o
   8  -2   4       16.44       18.67      1.90 o
  -9  -1   4        0.02        0.54      0.49 o
  -8  -1   4        8.64        8.24      0.58 o
  -7  -1   4       13.02       12.45      0.61 o
  -6  -1   4      225.60      221.84      3.42 o
  -5  -1   4       85.95       85.77      1.32 o
  -4  -1   4       34.87       38.31      0.65 o
  -3  -1   4        8.81        6.87      0.29 o
  -2  -1   4      505.26      513.76      5.56 o
  -1  -1   4      248.48      263.79      2.93 o
   0  -1   4      580.46      621.71      5.94 o
   1  -1   4       50.94       53.18      0.61 o
   2  -1   4        3.05        8.64      0.25 o
   4  -1   4       10.39        9.53      0.38 o
   5  -1   4      844.35      838.68     10.93 o
   6  -1   4        3.05        3.59      0.35 o
   7  -1   4       21.77       22.21      1.20 o
   8  -1   4        0.02        0.58      0.77 o
  -8   0   4        9.08        9.86      0.63 o
  -7   0   4        4.61        4.34      0.41 o
  -6   0   4        0.00        0.07      0.24 o
  -5   0   4       81.74       72.41      1.00 o
  -4   0   4      447.04      466.37      7.06 o
  -3   0   4     1278.24     1398.86     28.18 o
  -2   0   4      362.65      433.93      7.29 o
  -1   0   4      375.87      356.00      4.23 o
   0   0   4       32.51       21.96      0.26 o
   1   0   4      511.74      548.61      4.99 o
   2   0   4       14.11       20.75      0.31 o
   3   0   4       31.01       32.25      0.56 o
   4   0   4        7.32        9.02      0.31 o
   5   0   4      107.97      116.48      1.51 o
   6   0   4       37.01       42.65      0.89 o
   7   0   4        2.23        2.31      0.33 o
   8   0   4       33.76       35.55      2.69 o
   9   0   4       10.11        8.29      1.32 o
  -8   1   4        3.57        5.31      0.52 o
  -7   1   4       25.86       24.07      0.92 o
  -6   1   4       49.97       51.36      1.20 o
  -5   1   4        7.22        7.20      0.35 o
  -4   1   4       19.61       22.48      0.46 o
  -3   1   4       13.90        3.69      0.38 o
  -2   1   4        2.64        6.68      0.42 o
  -1   1   4      535.45      569.87     16.62 o
   0   1   4       67.65       65.27      0.98 o
   1   1   4     1055.48     1058.60     17.47 o
   2   1   4      176.52      168.64      1.54 o
   3   1   4      734.06      769.23      7.75 o
   4   1   4       85.11       93.74      1.13 o
   5   1   4        9.33       11.43      0.31 o
   6   1   4       70.54       69.92      1.09 o
   7   1   4       21.93       21.50      0.62 o
   8   1   4        7.72        5.54      0.50 o
   9   1   4        4.18        6.21      1.16 o
  -7   2   4        0.53        1.43      0.38 o
  -6   2   4       49.70       49.03      1.23 o
  -5   2   4      138.90      131.46      2.46 o
  -4   2   4       88.91       81.31      1.25 o
  -3   2   4       32.37       29.80      0.70 o
  -2   2   4      161.92      175.84      3.03 o
  -1   2   4     1192.68     1171.65     33.29 o
   0   2   4      257.69      242.31      4.13 o
   1   2   4      224.45      265.80      3.16 o
   2   2   4       38.92       38.41      0.45 o
   3   2   4      676.70      672.81      6.12 o
   4   2   4      493.80      496.39      5.50 o
   5   2   4      189.41      174.35      2.08 o
   6   2   4       47.96       59.39      0.87 o
   7   2   4        2.65        4.68      0.28 o
   8   2   4       43.68       45.82      2.16 o
   9   2   4       57.25       54.62      2.78 o
  10   2   4        2.20        2.94      1.04 o
  -7   3   4        1.80        0.92      0.40 o
  -6   3   4       13.79       15.82      0.72 o
  -5   3   4       11.43       10.37      0.55 o
  -4   3   4       31.33       27.30      0.66 o
  -3   3   4      124.51      121.85      1.70 o
  -2   3   4       21.20       21.30      0.53 o
  -1   3   4       24.23       25.82      0.63 o
   0   3   4      878.82      945.76     19.16 o
   2   3   4      188.17      161.40      1.85 o
   3   3   4      308.51      327.06      3.43 o
   4   3   4        5.96        6.69      0.25 o
   5   3   4      195.00      184.66      2.20 o
   6   3   4       49.04       48.41      0.84 o
   7   3   4        1.43        0.31      0.22 o
   8   3   4        1.24        0.06      0.30 o
   9   3   4        2.87        3.55      0.92 o
  10   3   4       31.66       34.03      2.26 o
  -6   4   4       20.37       22.68      0.96 o
  -5   4   4       54.55       58.87      1.46 o
  -4   4   4       93.65       87.74      1.85 o
  -3   4   4        1.51        2.33      0.24 o
  -2   4   4       26.58       30.25      0.64 o
  -1   4   4       56.03       57.29      1.01 o
   0   4   4        3.17        1.80      0.15 o
   1   4   4     1186.96     1298.90     17.27 o
   2   4   4      121.47      104.15      1.28 o
   3   4   4     2828.95     3060.03     87.79 o
   4   4   4      112.45      108.54      1.36 o
   5   4   4      184.05      198.66      2.75 o
   6   4   4       20.00       18.79      0.46 o
   7   4   4      160.69      153.00      2.57 o
   8   4   4       32.02       34.20      0.90 o
   9   4   4       13.43       13.49      1.44 o
  10   4   4        2.51        3.27      1.07 o
  -5   5   4       95.44      105.00      2.36 o
  -4   5   4        6.29        7.06      0.55 o
  -3   5   4      116.61      114.09      2.32 o
  -2   5   4        0.18       -0.13      0.21 o
  -1   5   4        9.98        8.53      0.62 o
   0   5   4       11.20        9.70      0.37 o
   1   5   4      141.27      123.08      1.53 o
   2   5   4       38.33       39.74      0.62 o
   3   5   4        9.83        5.51      0.23 o
   4   5   4        9.80        9.73      0.45 o
   5   5   4       40.65       47.96      0.75 o
   6   5   4      188.57      188.14      2.26 o
   7   5   4        5.21        5.02      0.33 o
   8   5   4       88.75       83.94      1.67 o
   9   5   4        8.62        9.46      1.29 o
  10   5   4       72.28       77.94      3.64 o
  -4   6   4       13.86       13.13      1.01 o
  -3   6   4       25.97       26.03      0.97 o
  -2   6   4        2.83        2.33      0.38 o
  -1   6   4       11.15       11.52      0.59 o
   0   6   4       65.30       66.92      1.52 o
   1   6   4       89.69       86.85      1.83 o
   2   6   4        6.88        5.76      0.49 o
   3   6   4      104.11       97.29      1.55 o
   4   6   4      618.54      607.76      7.32 o
   5   6   4      232.76      225.04      3.60 o
   6   6   4       79.57       78.70      1.38 o
   7   6   4        9.40        8.42      0.47 o
   8   6   4        5.95        7.00      0.96 o
   9   6   4       33.66       35.74      2.20 o
  10   6   4       13.84       14.44      1.65 o
  -3   7   4       72.37       83.67      5.52 o
  -2   7   4       73.91       75.83      2.28 o
  -1   7   4       11.83       11.16      0.76 o
   0   7   4       35.28       34.73      1.56 o
   1   7   4      102.57      100.26      2.25 o
   2   7   4      100.63       96.87      1.75 o
   3   7   4      107.89      100.36      1.66 o
   4   7   4      344.57      329.21      4.58 o
   5   7   4      105.45      100.48      1.87 o
   6   7   4       43.54       43.36      1.51 o
   7   7   4      228.22      226.86      5.21 o
   8   7   4       16.94       15.67      0.97 o
   9   7   4       13.87       13.34      1.53 o
  10   7   4        0.45       -0.40      0.80 o
  -2   8   4        0.02       -0.54      0.51 o
  -1   8   4        2.75        3.24      0.60 o
   0   8   4       14.69       14.67      0.99 o
   1   8   4       78.89       75.45      2.27 o
   2   8   4      100.88      104.49      2.85 o
   3   8   4      111.31      112.47      3.60 o
   4   8   4        1.87        1.49      0.35 o
   5   8   4       34.71       31.91      1.36 o
   6   8   4        3.84        3.83      0.46 o
   7   8   4        9.64       11.51      0.95 o
   8   8   4       68.12       68.69      2.17 o
   9   8   4        6.79        5.88      1.22 o
  10   8   4        0.55        0.34      0.92 o
  -1   9   4        0.69        0.73      0.77 o
   0   9   4       12.08       12.77      1.32 o
   1   9   4       54.46       55.94      4.50 o
   2   9   4       30.20       27.22      1.48 o
   3   9   4       29.65       25.21      1.68 o
   4   9   4       12.65       14.72      1.41 o
   5   9   4       13.95       14.33      1.04 o
   6   9   4       23.78       25.97      1.24 o
   7   9   4       79.27       82.59      2.60 o
   8   9   4        0.18        0.27      0.54 o
   9   9   4       13.66       14.26      1.71 o
   1  10   4        0.93        0.86      0.80 o
   2  10   4        3.68        3.49      0.95 o
   3  10   4       15.99       12.42      1.41 o
   4  10   4       30.02       28.21      1.93 o
   5  10   4        0.03        0.95      0.73 o
   6  10   4       15.72       14.57      1.53 o
   7  10   4        0.90        1.09      0.57 o
   8  10   4        3.00        2.23      0.68 o
  -6  -8   5        3.61        3.95      0.72 o
  -5  -8   5       15.57       15.15      1.62 o
  -4  -8   5        5.38        6.27      1.16 o
  -3  -8   5       49.34       51.87      2.69 o
  -2  -8   5       36.26       41.98      2.36 o
  -1  -8   5        5.19        4.55      0.70 o
   0  -8   5       12.41       14.60      1.59 o
  -7  -7   5        0.23       -0.15      0.70 o
  -6  -7   5        0.06       -0.22      0.36 o
  -5  -7   5       20.32       19.80      1.62 o
  -4  -7   5        0.14        0.34      0.67 o
  -3  -7   5       36.95       36.29      2.05 o
  -2  -7   5        2.25        2.44      0.52 o
  -1  -7   5        4.87        5.25      0.65 o
   0  -7   5        0.87        0.85      0.46 o
   1  -7   5       14.41       12.99      0.97 o
   2  -7   5        0.03        1.19      0.83 o
  -8  -6   5       19.35       20.41      1.24 o
  -7  -6   5       43.96       42.80      5.42 o
  -6  -6   5        8.86        8.73      0.65 o
  -5  -6   5       26.77       24.75      0.97 o
  -4  -6   5       15.67       15.87      1.12 o
  -3  -6   5       90.89       97.05      3.62 o
  -2  -6   5        5.36        5.40      0.51 o
  -1  -6   5       18.00       16.67      0.78 o
   0  -6   5        7.16        5.04      0.52 o
   1  -6   5        2.87        3.78      0.48 o
   2  -6   5        7.31        7.45      0.63 o
   3  -6   5        0.67        0.80      0.80 o
  -8  -5   5       29.58       34.36      1.52 o
  -7  -5   5       16.17       18.13      1.09 o
  -6  -5   5       17.21       16.37      0.89 o
  -5  -5   5       21.86       18.78      1.02 o
  -4  -5   5        9.62        9.96      0.64 o
  -3  -5   5      407.08      414.68      5.62 o
  -2  -5   5       87.32       93.35      2.36 o
  -1  -5   5        0.07       -0.14      0.22 o
   0  -5   5        4.42        2.69      0.34 o
   1  -5   5       22.64       17.44      0.77 o
   2  -5   5       11.34        8.51      0.62 o
   3  -5   5        0.67        1.05      0.38 o
   4  -5   5       17.30       18.08      1.22 o
   5  -5   5        0.01       -0.34      0.70 o
  -9  -4   5        2.87        3.31      0.67 o
  -8  -4   5        4.61        4.90      0.66 o
  -7  -4   5      105.76       97.72      2.05 o
  -6  -4   5        0.95        0.73      0.29 o
  -5  -4   5       91.25       82.24      1.40 o
  -4  -4   5      100.62       92.34      1.52 o
  -3  -4   5      129.98      119.07      3.77 o
  -2  -4   5      166.94      160.50      2.36 o
  -1  -4   5       32.86       34.75      0.70 o
   0  -4   5        2.86        1.74      0.23 o
   1  -4   5      155.26      167.39      2.51 o
   2  -4   5      412.72      403.03      6.16 o
   3  -4   5        4.01        4.61      0.48 o
   4  -4   5        1.38        1.78      0.40 o
   5  -4   5        4.34        5.87      0.77 o
   6  -4   5        1.61        0.81      0.58 o
  -9  -3   5        1.59        2.23      0.59 o
  -8  -3   5       19.63       19.58      1.14 o
  -7  -3   5       26.43       27.70      1.95 o
  -6  -3   5        4.19        3.61      0.29 o
  -5  -3   5      819.93      802.22      8.80 o
  -4  -3   5      402.04      400.98      4.50 o
  -3  -3   5      108.72      113.71      1.49 o
  -2  -3   5       81.91       72.94      1.08 o
  -1  -3   5      201.10      223.62      2.83 o
   0  -3   5       27.37       22.90      0.52 o
   1  -3   5       45.84       44.83      1.12 o
   2  -3   5        0.16        0.37      0.18 o
   3  -3   5       50.76       54.56      1.08 o
   4  -3   5      123.17      122.65      2.23 o
   5  -3   5       21.96       21.42      1.56 o
   6  -3   5        0.21       -0.35      0.48 o
   7  -3   5        0.62        1.05      0.73 o
  -9  -2   5       10.32       12.13      1.44 o
  -8  -2   5        1.49        0.82      0.34 o
  -7  -2   5       72.02       69.64      2.25 o
  -6  -2   5      116.06      115.48      1.95 o
  -5  -2   5       64.36       68.20      1.00 o
  -4  -2   5      153.58      151.36      1.78 o
  -3  -2   5      347.04      363.76      4.08 o
  -2  -2   5       20.57       13.59      0.31 o
  -1  -2   5       13.81       12.16      0.27 o
   0  -2   5      299.11      336.09      3.54 o
   1  -2   5        1.93        1.23      0.15 o
   2  -2   5      639.30      663.15      7.93 o
   3  -2   5       54.13       47.74      0.96 o
   4  -2   5      374.13      377.62      4.95 o
   5  -2   5       52.83       49.15      1.16 o
   6  -2   5       48.12       50.64      1.77 o
   7  -2   5        5.77        6.53      0.78 o
  -8  -1   5        0.50        0.71      0.35 o
  -7  -1   5        8.16        8.16      0.51 o
  -6  -1   5        8.35        5.97      0.34 o
  -5  -1   5      110.67      113.77      1.71 o
  -4  -1   5      130.37      134.85      1.47 o
  -3  -1   5      183.19      213.22      2.63 o
  -2  -1   5      109.60      111.62      1.31 o
  -1  -1   5       86.65       85.55      1.06 o
   0  -1   5        7.46        3.96      0.14 o
   1  -1   5      195.18      220.37      2.24 o
   2  -1   5        1.34        5.48      0.46 o
   3  -1   5       34.52       31.07      0.63 o
   4  -1   5      528.14      551.78      6.67 o
   5  -1   5      199.80      185.93      3.30 o
   6  -1   5       36.82       39.78      1.01 o
   7  -1   5       63.55       60.02      1.95 o
   8  -1   5       33.42       31.40      2.14 o
  -8   0   5        1.53        1.67      0.38 o
  -7   0   5       14.29       13.25      0.62 o
  -6   0   5       25.08       25.35      0.73 o
  -5   0   5        9.67        9.27      0.39 o
  -4   0   5        7.36        3.28      0.19 o
  -3   0   5       59.36       79.09      1.26 o
  -2   0   5      144.79      152.03      2.76 o
   0   0   5       68.45       60.49      0.94 o
   1   0   5        6.78        6.87      0.17 o
   2   0   5      107.46      101.76      1.06 o
   3   0   5       53.43       63.63      0.84 o
   4   0   5        2.24        2.71      0.21 o
   5   0   5       11.78       11.11      0.49 o
   6   0   5        8.00        6.31      0.37 o
   7   0   5        0.67        0.74      0.31 o
   8   0   5        8.05        8.20      0.77 o
   9   0   5       12.65       13.92      1.65 o
  -8   1   5        4.16        4.71      0.50 o
  -7   1   5       10.35       12.11      0.62 o
  -6   1   5       11.58       11.58      0.52 o
  -5   1   5      112.46      107.03      2.09 o
  -4   1   5      227.17      223.43      3.02 o
  -3   1   5       76.30       86.99      1.71 o
  -2   1   5       25.84       20.19      0.72 o
  -1   1   5       17.73       21.93      0.62 o
   0   1   5       83.53       62.04      0.93 o
   1   1   5        0.87        0.34      0.07 o
   2   1   5       47.16       43.85      0.49 o
   3   1   5       51.59       58.91      0.76 o
   4   1   5       58.96       49.67      0.67 o
   5   1   5      259.92      270.63      2.95 o
   6   1   5       39.26       46.58      1.28 o
   7   1   5       61.17       64.36      1.18 o
   8   1   5        4.19        5.96      0.77 o
   9   1   5       15.22       14.11      1.59 o
  -7   2   5       32.26       34.38      1.07 o
  -6   2   5       36.61       38.38      1.22 o
  -5   2   5        0.07        0.37      0.21 o
  -4   2   5       46.85       48.26      0.85 o
  -3   2   5      209.59      193.47      2.96 o
  -2   2   5       73.74       56.34      1.56 o
  -1   2   5      365.18      356.15     16.95 o
   0   2   5      146.16      133.09      3.00 o
   1   2   5      341.74      308.58      3.69 o
   2   2   5      487.06      476.31      4.59 o
   3   2   5      620.60      630.24      5.78 o
   4   2   5        3.15        0.85      0.13 o
   5   2   5       20.90       17.06      0.41 o
   6   2   5       22.62       21.06      0.47 o
   7   2   5        8.74        8.45      0.38 o
   8   2   5       10.65       11.77      0.69 o
   9   2   5        1.98        0.89      0.80 o
  10   2   5       18.44       15.88      1.74 o
  -7   3   5        0.06        0.56      0.38 o
  -6   3   5        4.41        4.70      0.46 o
  -5   3   5      141.69      132.61      2.54 o
  -4   3   5       25.18       24.57      0.67 o
  -3   3   5       23.27       20.70      0.65 o
  -2   3   5       77.07       69.68      1.37 o
  -1   3   5       25.31       21.89      0.54 o
   0   3   5      732.25      774.36     12.87 o
   1   3   5       75.54       90.59      1.18 o
   3   3   5      239.09      257.66      2.93 o
   4   3   5      667.91      698.84      8.29 o
   5   3   5      239.06      238.69      2.62 o
   6   3   5        5.99        6.40      0.32 o
   7   3   5       15.24       12.67      0.53 o
   8   3   5       23.54       26.45      0.79 o
   9   3   5        3.48        3.70      0.98 o
  10   3   5        0.42        0.77      0.89 o
  -6   4   5       62.33       67.26      1.69 o
  -5   4   5       18.34       17.05      0.75 o
  -4   4   5      163.65      151.65      2.86 o
  -3   4   5       79.55       83.41      1.71 o
  -2   4   5       10.29       10.98      0.39 o
  -1   4   5       29.81       22.35      0.45 o
   0   4   5       51.72       61.89      1.01 o
   1   4   5      546.92      518.50      6.11 o
   2   4   5      328.74      368.28      4.40 o
   3   4   5       15.90       20.62      0.40 o
   4   4   5      504.23      505.88      6.09 o
   5   4   5      597.26      601.46      8.24 o
   6   4   5      240.89      245.44      3.13 o
   7   4   5       30.10       29.37      0.83 o
   8   4   5        0.04        0.27      0.28 o
   9   4   5       48.60       43.79      2.39 o
  10   4   5       38.94       37.67      2.45 o
  -5   5   5        0.09       -0.11      0.39 o
  -4   5   5       61.04       66.00      1.59 o
  -3   5   5      170.04      176.13      3.30 o
  -2   5   5        6.57        5.85      0.79 o
  -1   5   5       36.57       34.79      0.74 o
   0   5   5       34.35       36.79      0.77 o
   1   5   5        3.28        3.16      0.30 o
   2   5   5      215.79      218.61      2.76 o
   3   5   5      238.51      236.99      2.97 o
   4   5   5       27.48       19.43      0.46 o
   5   5   5       68.09       70.84      1.14 o
   6   5   5       40.81       38.63      0.68 o
   7   5   5       56.27       57.18      1.00 o
   8   5   5       34.23       34.53      1.07 o
   9   5   5       20.35       22.34      1.09 o
  10   5   5        0.25        0.43      0.86 o
  -4   6   5        8.36        9.81      0.86 o
  -3   6   5       26.31       27.60      1.08 o
  -2   6   5        0.64       -0.32      0.28 o
  -1   6   5       43.68       43.85      1.14 o
   0   6   5        1.59        0.55      0.21 o
   1   6   5       99.16       98.05      1.78 o
   2   6   5       73.31       63.15      1.05 o
   3   6   5      238.00      233.21      3.24 o
   4   6   5      166.79      158.69      1.97 o
   5   6   5       39.77       41.88      0.81 o
   6   6   5      354.04      355.88      4.81 o
   7   6   5       22.50       22.42      0.81 o
   8   6   5       36.67       34.27      1.36 o
   9   6   5        1.78        2.27      0.72 o
  10   6   5        9.64        8.78      1.38 o
  -3   7   5       14.76       12.70      0.98 o
  -2   7   5       10.44        9.66      0.99 o
  -1   7   5        7.60        9.86      0.63 o
   0   7   5      194.13      192.14      3.68 o
   1   7   5       21.72       20.12      0.80 o
   2   7   5       47.94       49.13      1.00 o
   3   7   5       11.38        8.00      0.50 o
   4   7   5        3.36        3.13      0.66 o
   5   7   5       71.01       62.28      1.30 o
   6   7   5      135.89      139.57      2.84 o
   7   7   5       36.44       37.93      1.41 o
   8   7   5       27.40       27.79      1.26 o
   9   7   5        9.96        9.85      1.38 o
  10   7   5        0.29        0.80      0.89 o
  -2   8   5        2.90        3.48      0.66 o
  -1   8   5        0.64        0.73      0.50 o
   0   8   5        0.00        0.24      0.43 o
   1   8   5       23.61       27.27      2.14 o
   2   8   5      102.79       99.42      2.71 o
   3   8   5       25.39       22.19      2.22 o
   4   8   5       19.51       19.83      0.95 o
   5   8   5       13.79       15.87      0.75 o
   6   8   5       35.60       35.93      1.21 o
   7   8   5       19.13       19.41      2.14 o
   8   8   5       14.89       13.34      0.97 o
   9   8   5       14.50       14.17      1.65 o
  10   8   5        6.83        5.20      1.29 o
   0   9   5        8.74        7.16      0.81 o
   1   9   5        2.06        2.67      0.60 o
   2   9   5        0.75        0.90      0.56 o
   3   9   5      131.57      135.47      5.23 o
   4   9   5       94.41       88.74      3.58 o
   5   9   5        6.04        4.16      0.89 o
   6   9   5        4.86        3.80      0.61 o
   7   9   5        1.83        1.40      0.43 o
   8   9   5       18.97       21.22      1.56 o
   9   9   5       35.53       37.91      2.48 o
   2  10   5       14.83       15.12      1.56 o
   3  10   5       17.49       15.02      1.56 o
   4  10   5       23.24       23.04      1.74 o
   5  10   5        7.59        7.50      1.13 o
   6  10   5       14.33       15.85      1.47 o
   7  10   5        4.18        3.30      0.95 o
   8  10   5       34.67       35.34      2.20 o
  -5  -8   6        5.28        5.42      1.16 o
  -4  -8   6       17.76       23.93      1.90 o
  -3  -8   6       17.17       16.10      1.65 o
  -2  -8   6        9.89       13.40      1.53 o
  -1  -8   6        4.90        5.45      1.07 o
  -7  -7   6        0.27       -0.12      0.77 o
  -6  -7   6        1.53        0.94      0.57 o
  -5  -7   6        2.36        1.84      0.58 o
  -4  -7   6       11.68       13.56      1.50 o
  -3  -7   6        8.37        6.40      1.07 o
  -2  -7   6        1.32        2.17      0.80 o
  -1  -7   6       10.14        9.23      0.83 o
   0  -7   6        0.11        0.15      0.43 o
   1  -7   6        7.27        8.17      0.84 o
  -8  -6   6       42.50       43.15      1.82 o
  -7  -6   6        2.29        1.74      0.75 o
  -6  -6   6       19.61       20.70      0.94 o
  -5  -6   6       11.01       12.88      0.68 o
  -4  -6   6       19.08       19.36      1.11 o
  -3  -6   6       17.85       16.23      0.86 o
  -2  -6   6        1.58        0.25      0.32 o
  -1  -6   6        2.43        2.68      0.42 o
   0  -6   6        1.03        0.68      0.35 o
   1  -6   6        0.03       -0.30      0.32 o
   2  -6   6        0.00       -0.30      0.37 o
   3  -6   6        3.51        4.63      0.78 o
  -8  -5   6        6.70        7.78      0.85 o
  -7  -5   6       26.19       28.42      2.46 o
  -6  -5   6        3.22        2.10      0.46 o
  -5  -5   6       32.63       31.40      1.06 o
  -4  -5   6        1.91        1.00      0.28 o
  -3  -5   6      151.61      148.17      3.02 o
  -2  -5   6       26.42       26.16      0.79 o
  -1  -5   6       71.14       69.33      1.44 o
   0  -5   6        1.40        0.13      0.25 o
   1  -5   6       39.31       33.63      1.09 o
   2  -5   6        1.86        3.22      0.45 o
   3  -5   6        0.04       -0.04      0.36 o
   4  -5   6        7.44        9.31      1.19 o
  -8  -4   6       12.79       13.78      0.83 o
  -7  -4   6        3.62        4.79      0.51 o
  -6  -4   6      117.93      112.69      2.07 o
  -5  -4   6      258.78      249.77      4.00 o
  -4  -4   6       47.97       49.00      1.01 o
  -3  -4   6        4.25        6.25      0.37 o
  -2  -4   6      212.14      214.05      3.06 o
  -1  -4   6        0.03        0.29      0.30 o
   0  -4   6       69.61       64.04      1.16 o
   1  -4   6      207.97      208.42      3.07 o
   2  -4   6        5.72        4.99      0.65 o
   3  -4   6       72.64       79.55      1.88 o
   4  -4   6       56.48       52.12      1.45 o
   5  -4   6        2.47        2.67      1.39 o
  -8  -3   6        1.51        1.08      0.40 o
  -7  -3   6        5.80        6.32      0.60 o
  -6  -3   6       23.27       22.61      0.56 o
  -5  -3   6      221.17      228.59      2.91 o
  -4  -3   6       14.25       12.64      0.56 o
  -3  -3   6      552.32      545.91      6.56 o
  -2  -3   6      525.59      513.48      6.26 o
  -1  -3   6      373.13      369.53      4.96 o
   0  -3   6      168.09      170.04      2.27 o
   1  -3   6       40.85       43.21      0.82 o
   2  -3   6       26.72       26.61      0.69 o
   3  -3   6       25.40       20.29      0.91 o
   4  -3   6        0.11        0.11      0.33 o
   5  -3   6        3.51        4.42      0.51 o
   6  -3   6       24.24       25.07      2.13 o
  -8  -2   6       14.01       16.63      0.80 o
  -7  -2   6        1.77        3.68      0.41 o
  -6  -2   6        9.08        9.40      0.43 o
  -5  -2   6       50.45       48.50      0.86 o
  -4  -2   6       22.21       19.11      0.40 o
  -3  -2   6       95.80       94.11      1.22 o
  -2  -2   6        0.68        2.13      0.17 o
  -1  -2   6      138.52      151.66      1.99 o
   0  -2   6       12.23       10.04      0.50 o
   1  -2   6       32.45       41.29      0.91 o
   2  -2   6       10.61        8.25      0.36 o
   3  -2   6      180.75      190.25      3.21 o
   4  -2   6      663.46      670.05      9.90 o
   5  -2   6       22.62       23.79      0.90 o
   6  -2   6       29.19       25.39      1.28 o
   7  -2   6       24.51       24.84      1.36 o
  -8  -1   6        5.36        6.43      0.52 o
  -7  -1   6       17.57       19.14      1.14 o
  -6  -1   6        3.79        2.66      0.27 o
  -5  -1   6        0.81        0.80      0.16 o
  -4  -1   6        0.01        0.27      0.21 o
  -3  -1   6      247.86      235.66      2.88 o
  -2  -1   6      347.41      391.75      4.32 o
  -1  -1   6       94.92      120.44      1.46 o
   0  -1   6      177.93      202.58      2.05 o
   1  -1   6       73.98       67.65      0.99 o
   2  -1   6      397.82      409.08      4.98 o
   3  -1   6        0.33        0.15      0.12 o
   4  -1   6       18.34       19.13      0.65 o
   5  -1   6       31.06       29.92      0.86 o
   6  -1   6       82.38       81.72      1.88 o
   7  -1   6      115.61      111.77      3.33 o
   8  -1   6        0.12        0.03      0.80 o
  -8   0   6        1.67        0.94      0.35 o
  -7   0   6        9.13       10.07      0.58 o
  -6   0   6        0.01       -0.14      0.19 o
  -5   0   6      322.32      321.92      8.33 o
  -4   0   6       56.58       51.23      0.90 o
  -3   0   6      201.91      192.32      2.62 o
  -2   0   6      261.08      332.12      4.39 o
  -1   0   6       49.10       52.85      0.89 o
   0   0   6        1.36       -0.01      0.12 o
   1   0   6      171.69      183.80      1.75 o
   2   0   6      222.50      230.77      2.78 o
   3   0   6       48.09       62.09      0.90 o
   4   0   6      235.12      248.58      3.08 o
   5   0   6       14.28       16.13      0.51 o
   6   0   6       43.25       42.95      0.95 o
   7   0   6        4.27        2.59      0.36 o
   8   0   6        4.76        4.26      0.67 o
   9   0   6        0.75        1.81      0.95 o
  -7   1   6       25.24       24.30      1.14 o
  -6   1   6       14.39       15.35      0.56 o
  -5   1   6        2.32        2.44      0.28 o
  -4   1   6      178.87      168.02      2.33 o
  -3   1   6        0.04       -0.04      0.19 o
  -2   1   6      408.02      409.63      8.56 o
  -1   1   6      771.21      750.69     12.58 o
   0   1   6      929.03      950.21     15.83 o
   1   1   6      242.07      291.16      3.53 o
   2   1   6        6.31        4.63      0.15 o
   3   1   6       11.77       12.41      0.31 o
   4   1   6       58.22       58.55      0.87 o
   5   1   6       72.68       75.42      1.18 o
   6   1   6       40.93       38.08      0.83 o
   7   1   6        8.52        7.54      0.41 o
   8   1   6       69.10       70.13      2.33 o
   9   1   6       24.70       21.27      1.84 o
  -7   2   6        7.16        7.00      0.52 o
  -6   2   6        6.61        6.93      0.43 o
  -5   2   6      127.28      128.16      2.32 o
  -4   2   6      105.12       97.75      2.91 o
  -3   2   6       52.30       54.61      1.63 o
  -2   2   6        6.30        9.16      0.90 o
  -1   2   6       39.73       30.26      1.50 o
   0   2   6       95.79       82.13      1.30 o
   1   2   6        9.66        8.93      0.24 o
   2   2   6      123.15      133.31      1.40 o
   3   2   6       71.15       66.15      0.80 o
   4   2   6      523.10      519.42      5.42 o
   5   2   6      117.75      119.10      1.45 o
   6   2   6        0.05        0.14      0.16 o
   7   2   6        0.55        0.32      0.21 o
   8   2   6        2.28        1.50      0.36 o
   9   2   6       11.28       11.69      1.44 o
  -6   3   6        6.13        4.54      0.43 o
  -5   3   6       16.51       16.42      0.91 o
  -4   3   6       77.54       75.92      1.86 o
  -3   3   6      164.70      156.49      3.39 o
  -2   3   6       63.00       53.69      1.07 o
  -1   3   6      322.70      349.03      5.35 o
   0   3   6      233.34      232.01      3.52 o
   1   3   6      353.57      379.50      4.94 o
   2   3   6     1220.44     1292.64     18.53 o
   3   3   6      523.77      569.68      6.27 o
   4   3   6      293.88      300.03      3.44 o
   5   3   6      184.00      195.27      2.19 o
   6   3   6       69.43       70.91      1.12 o
   7   3   6       36.82       35.37      0.92 o
   8   3   6        0.12        1.06      0.33 o
   9   3   6       29.28       28.21      1.96 o
  10   3   6        7.41        7.56      1.32 o
  -6   4   6        0.21        0.28      0.36 o
  -5   4   6       71.70       73.67      1.65 o
  -4   4   6      154.41      157.17      2.91 o
  -3   4   6       75.93       73.03      2.15 o
  -2   4   6      103.10       99.74      1.63 o
  -1   4   6        8.65        6.15      0.43 o
   0   4   6      223.89      216.25      2.89 o
   1   4   6       11.85       11.82      0.30 o
   2   4   6      293.56      308.28      3.76 o
   3   4   6      183.94      208.83      2.28 o
   4   4   6     1381.80     1368.40     16.05 o
   5   4   6      263.40      281.66      3.56 o
   6   4   6       13.19       11.09      0.36 o
   7   4   6       41.87       37.12      0.96 o
   8   4   6       53.10       45.83      1.26 o
   9   4   6        3.03        4.61      0.64 o
  10   4   6        0.33        0.61      0.89 o
  -5   5   6        0.39        0.56      0.40 o
  -4   5   6        1.80        1.55      0.38 o
  -3   5   6        2.40        1.59      0.33 o
  -2   5   6       26.24       26.52      0.76 o
  -1   5   6      209.85      210.50      2.90 o
   0   5   6       74.31       74.64      1.19 o
   1   5   6       50.41       55.11      0.85 o
   2   5   6        0.46        0.23      0.14 o
   3   5   6        6.37        4.76      0.41 o
   4   5   6       37.95       32.22      0.55 o
   5   5   6      416.00      426.01      4.83 o
   6   5   6      185.13      181.37      2.67 o
   7   5   6       27.60       26.81      0.69 o
   8   5   6        0.00        0.13      0.33 o
   9   5   6       19.21       19.41      1.07 o
  10   5   6       53.55       57.38      3.06 o
  -4   6   6       11.54       12.17      0.72 o
  -3   6   6       25.28       22.31      0.87 o
  -2   6   6       23.99       25.01      0.86 o
  -1   6   6        4.21        4.72      0.39 o
   0   6   6        8.13        7.57      0.45 o
   1   6   6        2.04        1.63      0.19 o
   2   6   6       12.61        9.70      0.40 o
   3   6   6       54.23       56.32      0.99 o
   4   6   6      146.41      144.36      1.94 o
   5   6   6       60.71       61.01      0.96 o
   6   6   6      440.38      454.64      5.19 o
   7   6   6       58.72       62.17      1.23 o
   8   6   6      146.08      142.70      2.93 o
   9   6   6        0.02       -0.36      0.35 o
  10   6   6        0.06        0.67      0.83 o
  -3   7   6       14.58       18.13      1.10 o
  -2   7   6        9.17       10.46      0.78 o
  -1   7   6       78.13       80.56      2.60 o
   0   7   6       35.15       33.06      1.04 o
   1   7   6       40.34       42.05      1.16 o
   2   7   6      107.96      106.63      2.06 o
   3   7   6        6.00        5.79      0.40 o
   4   7   6        4.72        6.51      0.36 o
   5   7   6       35.98       32.82      0.75 o
   6   7   6        7.24        7.40      0.44 o
   7   7   6        0.66        0.79      0.40 o
   8   7   6        0.40       -0.45      0.40 o
   9   7   6        2.74        1.87      0.47 o
  10   7   6        8.87        8.35      1.41 o
  -2   8   6        8.13        8.69      0.95 o
  -1   8   6       13.69       15.41      1.13 o
   0   8   6        0.01        0.34      0.44 o
   1   8   6       10.57       10.40      0.98 o
   2   8   6       15.47       18.74      1.12 o
   3   8   6       31.37       33.70      1.71 o
   4   8   6      116.09      113.49      2.99 o
   5   8   6       41.84       39.06      1.17 o
   6   8   6        0.78        1.62      0.37 o
   7   8   6       17.62       19.38      1.74 o
   8   8   6       25.76       24.69      1.23 o
   9   8   6        3.62        5.38      0.76 o
  10   8   6        1.20        1.47      1.01 o
   0   9   6       12.78       11.91      1.33 o
   1   9   6        3.23        3.41      0.65 o
   2   9   6      145.34      146.22      4.12 o
   3   9   6        3.06        2.21      0.60 o
   4   9   6       12.19       11.53      0.93 o
   5   9   6        8.33       10.16      1.22 o
   6   9   6       98.34       95.60      3.79 o
   7   9   6        0.57        0.66      0.39 o
   8   9   6        3.28        3.53      0.66 o
   9   9   6        0.03        0.43      0.56 o
   2  10   6        2.07        3.70      1.01 o
   3  10   6       86.27       97.58      4.01 o
   4  10   6       29.48       27.11      1.90 o
   5  10   6        1.84       -0.09      0.73 o
   6  10   6        1.80        2.45      0.86 o
   7  10   6       28.50       28.18      1.93 o
   8  10   6       25.47       29.87      2.02 o
  -6  -7   7        5.52        4.89      0.76 o
  -5  -7   7        0.08       -0.51      0.51 o
  -4  -7   7        5.70        5.72      1.16 o
  -3  -7   7        0.08        0.58      0.77 o
  -2  -7   7       12.54       14.17      2.51 o
  -1  -7   7        1.28        0.88      0.56 o
   0  -7   7        7.23        7.32      1.13 o
   1  -7   7        2.95        2.72      0.93 o
  -7  -6   7       18.98       23.28      2.10 o
  -6  -6   7       34.13       34.40      1.23 o
  -5  -6   7        3.13        2.25      0.48 o
  -4  -6   7       32.84       34.73      1.25 o
  -3  -6   7        2.29        3.35      0.52 o
  -2  -6   7       11.63       12.52      2.17 o
  -1  -6   7        7.85        6.75      1.41 o
   0  -6   7        1.41        2.04      0.45 o
   1  -6   7        0.33       -0.26      0.36 o
   2  -6   7        0.06        0.08      0.38 o
   3  -6   7        0.18        0.08      0.84 o
  -7  -5   7        4.16        5.82      0.73 o
  -6  -5   7        1.47        1.70      0.44 o
  -5  -5   7        1.82        2.00      0.43 o
  -4  -5   7       10.83        9.46      0.52 o
  -3  -5   7       16.91       14.34      0.69 o
  -2  -5   7        1.64        0.88      0.38 o
  -1  -5   7        0.10       -0.19      0.26 o
   0  -5   7       15.86       14.13      0.73 o
   1  -5   7        2.45        2.66      0.47 o
   2  -5   7       10.61       11.23      0.74 o
   3  -5   7       37.45       38.11      1.29 o
   4  -5   7        0.74        0.35      0.83 o
  -8  -4   7        3.41        3.56      0.67 o
  -7  -4   7        8.60        9.25      0.81 o
  -6  -4   7       30.09       31.22      0.90 o
  -5  -4   7       17.91       21.55      0.67 o
  -4  -4   7      144.17      134.17      2.42 o
  -3  -4   7      409.20      398.18      4.98 o
  -2  -4   7      207.00      218.98      2.88 o
  -1  -4   7        0.47       -0.17      0.27 o
   0  -4   7        5.67        8.50      0.49 o
   1  -4   7        1.67        1.55      0.33 o
   2  -4   7       27.08       26.32      0.96 o
   3  -4   7       36.73       35.60      1.17 o
   4  -4   7        2.46        2.46      1.11 o
   5  -4   7        8.16        7.29      0.89 o
  -8  -3   7       35.81       40.42      1.93 o
  -7  -3   7        0.89        0.39      0.30 o
  -6  -3   7       14.71       13.30      0.51 o
  -5  -3   7        0.93        1.15      0.27 o
  -4  -3   7       68.02       74.43      1.29 o
  -3  -3   7      672.01      675.68      8.09 o
  -2  -3   7        2.06        1.81      0.29 o
  -1  -3   7      520.70      519.70      6.96 o
   0  -3   7        5.25        4.10      0.31 o
   1  -3   7      130.21      122.71      2.77 o
   2  -3   7        6.52        4.31      0.53 o
   3  -3   7      165.50      153.42      3.08 o
   4  -3   7        9.92       11.72      0.72 o
   5  -3   7        1.11        0.91      0.42 o
   6  -3   7        0.03        0.17      0.58 o
  -8  -2   7        1.47        1.71      0.41 o
  -7  -2   7        8.35       10.17      0.84 o
  -6  -2   7        2.48        2.81      0.30 o
  -5  -2   7        2.12        2.93      0.23 o
  -4  -2   7      151.21      139.18      1.71 o
  -3  -2   7       43.87       43.83      0.78 o
  -2  -2   7       58.63       61.25      0.96 o
  -1  -2   7       49.92       50.93      0.86 o
   0  -2   7      140.22      138.75      1.88 o
   1  -2   7        3.63        4.36      0.26 o
   2  -2   7      128.98      124.31      1.78 o
   3  -2   7       24.00       24.72      0.69 o
   4  -2   7        5.47        4.95      0.52 o
   5  -2   7       40.18       43.45      1.29 o
   6  -2   7      183.38      174.57      8.06 o
   7  -2   7       16.91       18.22      1.00 o
  -8  -1   7        3.17        3.64      0.44 o
  -7  -1   7       10.96       11.94      0.60 o
  -6  -1   7       46.28       45.46      0.96 o
  -5  -1   7        0.38        0.07      0.17 o
  -4  -1   7        0.22        0.23      0.11 o
  -3  -1   7       54.08       66.16      0.87 o
  -2  -1   7        2.87        1.08      0.13 o
  -1  -1   7      111.45      106.06      1.39 o
   0  -1   7      390.41      438.07      5.28 o
   1  -1   7       16.14       17.50      0.42 o
   2  -1   7       50.36       46.21      0.76 o
   3  -1   7      251.90      261.42      3.11 o
   4  -1   7      131.97      126.58      1.99 o
   5  -1   7        0.30        0.15      0.27 o
   6  -1   7       21.61       19.80      0.85 o
   7  -1   7        6.47        3.70      0.55 o
   8  -1   7       16.52       15.01      1.47 o
  -7   0   7       21.92       26.52      1.61 o
  -6   0   7        0.06       -0.11      0.19 o
  -5   0   7       52.18       44.99      1.48 o
  -4   0   7       16.08       17.94      0.56 o
  -3   0   7      169.49      169.63      2.72 o
  -2   0   7      169.65      174.12      3.26 o
  -1   0   7       62.78       80.58      1.15 o
   0   0   7      108.70      126.07      1.60 o
   1   0   7      240.46      282.14      2.97 o
   2   0   7        0.37        0.91      0.15 o
   3   0   7       81.57       87.88      1.21 o
   4   0   7       78.01       76.37      1.21 o
   5   0   7       49.93       48.89      1.00 o
   6   0   7        6.19        5.90      0.43 o
   7   0   7       26.64       30.40      1.02 o
   8   0   7       12.70       11.45      1.03 o
  -7   1   7       20.81       20.36      0.75 o
  -6   1   7       28.20       25.77      1.24 o
  -5   1   7      140.48      130.94      3.59 o
  -4   1   7        0.25        1.02      0.31 o
  -3   1   7      144.01      131.44      2.55 o
  -2   1   7       17.83       15.28      0.72 o
  -1   1   7       32.63       27.65      0.51 o
   0   1   7       15.84        9.09      0.23 o
   1   1   7       11.15       11.63      0.28 o
   2   1   7       43.77       47.97      0.74 o
   3   1   7        1.39        4.46      0.23 o
   4   1   7      453.42      452.26      5.11 o
   5   1   7       13.40       10.01      0.56 o
   6   1   7       14.82       13.58      0.51 o
   7   1   7       40.56       40.17      1.00 o
   8   1   7       33.66       31.95      1.40 o
   9   1   7        4.60        5.60      1.19 o
  -7   2   7        1.18        1.94      0.37 o
  -6   2   7        9.39        9.82      0.76 o
  -5   2   7       21.67       21.50      0.68 o
  -4   2   7       47.43       46.12      0.88 o
  -3   2   7      178.58      158.76      3.66 o
  -2   2   7      170.38      168.38      4.65 o
  -1   2   7      208.51      214.31      6.66 o
   0   2   7        1.25        1.04      0.13 o
   1   2   7       33.14       40.53      0.59 o
   2   2   7       69.21       70.83      0.87 o
   3   2   7        0.46        0.44      0.14 o
   4   2   7       49.34       40.61      0.70 o
   5   2   7       23.42       26.68      0.60 o
   6   2   7       49.12       49.86      0.99 o
   7   2   7        6.60        7.42      0.45 o
   8   2   7        0.46        0.30      0.35 o
   9   2   7        2.43        2.57      0.92 o
  -6   3   7       10.29        9.34      0.65 o
  -5   3   7       58.11       54.84      1.18 o
  -4   3   7       52.10       46.61      1.09 o
  -3   3   7        1.35        1.57      0.21 o
  -2   3   7      154.19      142.57      4.93 o
  -1   3   7       76.14       83.60      1.97 o
   0   3   7      419.39      392.08      6.69 o
   1   3   7       58.61       60.63      1.05 o
   2   3   7       32.40       27.53      0.55 o
   3   3   7      114.51      115.71      1.36 o
   4   3   7     1616.62     1671.37     18.24 o
   5   3   7      163.17      159.16      1.86 o
   6   3   7        0.01        0.07      0.18 o
   7   3   7       24.60       23.83      0.71 o
   8   3   7       19.15       19.99      0.83 o
   9   3   7        0.73        1.40      0.63 o
  10   3   7        0.08       -1.10      0.80 o
  -5   4   7        4.98        5.11      0.42 o
  -4   4   7        1.58        0.80      0.26 o
  -3   4   7       87.00       88.66      2.02 o
  -2   4   7      591.77      553.58      9.39 o
  -1   4   7      170.63      156.21      2.86 o
   0   4   7      192.97      194.48      2.60 o
   1   4   7        3.62        2.66      0.16 o
   2   4   7       44.87       35.80      0.80 o
   3   4   7       67.69       62.37      2.12 o
   4   4   7       34.24       31.89      0.64 o
   5   4   7       59.25       49.83      0.83 o
   6   4   7       86.61       79.65      1.81 o
   7   4   7       75.25       81.48      1.85 o
   8   4   7        0.96        1.13      0.37 o
   9   4   7       30.59       30.68      2.37 o
  10   4   7       17.27       15.27      1.71 o
  -5   5   7        6.78        7.83      0.57 o
  -4   5   7        3.96        3.59      0.40 o
  -3   5   7       13.28       11.59      0.54 o
  -2   5   7        4.79        4.99      0.32 o
  -1   5   7       38.87       38.60      0.72 o
   0   5   7       29.83       28.39      0.63 o
   1   5   7       46.90       46.61      0.75 o
   2   5   7      409.26      401.63      5.33 o
   3   5   7      137.23      139.76      1.84 o
   4   5   7      127.68      127.53      1.92 o
   5   5   7      259.63      259.92      3.34 o
   6   5   7       35.29       31.44      0.77 o
   7   5   7      192.01      197.08      3.21 o
   8   5   7       38.35       36.89      1.16 o
   9   5   7        4.89        6.44      0.60 o
  10   5   7        0.12        0.12      0.89 o
  -4   6   7       21.97       24.93      0.96 o
  -3   6   7       22.80       22.51      0.84 o
  -2   6   7        8.24        9.77      0.55 o
  -1   6   7      103.88       98.37      1.99 o
   0   6   7       26.40       28.12      0.74 o
   1   6   7       17.00       15.09      0.42 o
   2   6   7      121.93      122.85      2.48 o
   3   6   7       53.71       56.93      1.18 o
   4   6   7        9.15       12.35      0.43 o
   5   6   7       85.38       79.47      1.37 o
   6   6   7      244.24      232.17      3.30 o
   7   6   7       22.70       24.72      0.94 o
   8   6   7       54.40       55.20      1.50 o
   9   6   7        0.91        1.08      0.55 o
  10   6   7       73.11       70.81      3.49 o
  -3   7   7        3.14        2.37      0.47 o
  -2   7   7        5.68        7.22      0.55 o
  -1   7   7        2.87        1.37      0.35 o
   0   7   7        7.87        9.37      0.57 o
   1   7   7       36.05       32.49      0.87 o
   2   7   7       11.63        8.29      0.43 o
   3   7   7       31.73       32.01      0.87 o
   4   7   7       63.88       61.87      1.13 o
   5   7   7        1.31        0.75      0.28 o
   6   7   7        2.91        2.43      0.33 o
   7   7   7       13.89       15.79      0.67 o
   8   7   7       16.08       14.56      0.95 o
   9   7   7       12.00        9.87      0.73 o
  10   7   7        2.88        2.88      1.04 o
  -2   8   7       11.92       12.74      0.99 o
  -1   8   7        3.66        3.71      0.61 o
   0   8   7        0.05       -0.26      0.39 o
   1   8   7       24.88       27.31      1.37 o
   2   8   7       21.22       21.26      1.03 o
   3   8   7        0.16        0.21      0.39 o
   4   8   7        0.07        0.12      0.46 o
   5   8   7       35.09       38.86      1.47 o
   6   8   7       82.73       79.35      1.90 o
   7   8   7        2.71        3.38      0.93 o
   8   8   7        1.28        1.69      0.58 o
   9   8   7        4.47        6.22      0.80 o
  10   8   7       15.45       15.33      1.77 o
   0   9   7       11.94       12.52      0.98 o
   1   9   7       31.66       32.24      3.12 o
   2   9   7       50.89       55.29      1.93 o
   3   9   7       41.98       40.58      1.61 o
   4   9   7       43.77       42.55      4.09 o
   5   9   7       64.55       56.46      2.66 o
   6   9   7        1.50        2.23      0.80 o
   7   9   7       16.38       17.81      1.50 o
   8   9   7       13.67       12.86      1.01 o
   9   9   7        2.35        2.73      0.68 o
   2  10   7       35.81       35.59      2.17 o
   3  10   7        1.09        2.94      0.95 o
   4  10   7        2.55        2.42      0.92 o
   5  10   7       27.92       36.63      2.23 o
   6  10   7       73.22       75.98      3.40 o
   7  10   7        2.92        1.90      0.86 o
   8  10   7        0.31       -0.24      0.70 o
  -5  -7   8        6.44        5.21      0.83 o
  -4  -7   8       24.20       26.73      2.26 o
  -3  -7   8        2.71        3.83      1.01 o
  -2  -7   8       14.40       15.92      1.22 o
  -1  -7   8        0.01        0.17      0.60 o
   0  -7   8        1.83        2.02      0.90 o
  -6  -6   8        0.43        0.57      0.45 o
  -5  -6   8        4.12        4.45      0.59 o
  -4  -6   8       62.39       71.14      2.22 o
  -3  -6   8        1.44        1.39      0.48 o
  -2  -6   8        8.55        9.21      0.90 o
  -1  -6   8        0.27        0.68      0.53 o
   0  -6   8        1.29        0.11      0.50 o
   1  -6   8        2.80        3.20      0.68 o
   2  -6   8        2.82        1.99      0.62 o
  -7  -5   8        0.10        1.19      0.54 o
  -6  -5   8        0.92        0.99      0.41 o
  -5  -5   8        0.52        0.25      0.31 o
  -4  -5   8       27.27       26.29      0.90 o
  -3  -5   8        5.86        6.45      0.63 o
  -2  -5   8        1.11        0.99      0.36 o
  -1  -5   8       12.43       10.50      0.72 o
   0  -5   8        0.12        0.06      0.34 o
   1  -5   8        0.82        1.09      0.40 o
   2  -5   8       19.42       18.46      1.31 o
   3  -5   8        0.00       -0.37      0.38 o
  -7  -4   8        0.24        0.78      0.50 o
  -6  -4   8        5.96        5.13      0.50 o
  -5  -4   8        0.11        0.19      0.26 o
  -4  -4   8      276.39      287.51      4.11 o
  -3  -4   8       73.92       78.84      1.51 o
  -2  -4   8      161.56      161.11      2.52 o
  -1  -4   8       89.84       88.66      1.80 o
   0  -4   8      152.04      158.30      2.74 o
   1  -4   8        2.47        1.80      0.38 o
   2  -4   8        6.20        6.02      0.56 o
   3  -4   8        0.00       -0.05      0.35 o
   4  -4   8        2.58        2.49      0.51 o
   5  -4   8       11.81       12.30      1.12 o
  -7  -3   8       28.50       31.38      1.34 o
  -6  -3   8       35.36       39.33      1.00 o
  -5  -3   8        8.99        6.04      0.38 o
  -4  -3   8        5.86        5.25      0.40 o
  -3  -3   8        0.03       -0.30      0.34 o
  -2  -3   8      366.23      369.05      5.08 o
  -1  -3   8       10.31       13.75      0.56 o
   0  -3   8      226.81      218.02      2.89 o
   1  -3   8       21.93       21.74      0.73 o
   2  -3   8       98.34       92.51      1.80 o
   3  -3   8        5.08        5.96      0.55 o
   4  -3   8        0.12        1.20      0.41 o
   5  -3   8       54.15       56.12      2.09 o
   6  -3   8        1.61        1.47      0.67 o
  -7  -2   8        8.82       10.88      0.83 o
  -6  -2   8        5.99        4.69      0.33 o
  -5  -2   8        0.24        0.12      0.18 o
  -4  -2   8       26.48       29.03      0.61 o
  -3  -2   8       13.73       13.93      0.72 o
  -2  -2   8      197.31      183.19      2.22 o
  -1  -2   8      126.61      132.41      1.84 o
   0  -2   8        8.59        8.95      0.36 o
   1  -2   8      120.40      116.21      1.68 o
   2  -2   8       26.59       28.24      0.62 o
   3  -2   8      228.23      229.66      3.35 o
   4  -2   8        3.58        3.84      0.48 o
   5  -2   8       34.22       36.39      1.18 o
   6  -2   8       35.87       34.75      1.06 o
   7  -2   8        5.72        5.11      0.66 o
  -7  -1   8        0.02       -0.23      0.26 o
  -6  -1   8        0.01        0.04      0.21 o
  -5  -1   8        2.49        3.26      0.26 o
  -4  -1   8      136.99      130.60      1.58 o
  -3  -1   8       25.19       24.58      0.47 o
  -2  -1   8       46.55       51.16      0.81 o
  -1  -1   8       86.23       95.50      1.35 o
   0  -1   8       51.31       56.10      1.16 o
   1  -1   8      160.63      156.92      2.09 o
   2  -1   8      136.63      138.59      1.78 o
   3  -1   8       11.77       12.45      0.43 o
   4  -1   8        0.08        0.07      0.25 o
   5  -1   8       73.27       75.16      1.58 o
   6  -1   8       30.65       32.43      0.98 o
   7  -1   8        2.05        2.65      0.54 o
  -7   0   8        1.52        2.47      0.35 o
  -6   0   8       44.41       38.02      1.00 o
  -5   0   8        3.68        2.94      0.30 o
  -4   0   8       23.06       25.34      0.60 o
  -3   0   8        0.64        0.14      0.13 o
  -2   0   8       57.99       56.85      1.44 o
  -1   0   8       35.38       27.12      0.49 o
   0   0   8       33.36       30.64      0.56 o
   1   0   8      168.29      181.44      3.34 o
   2   0   8       17.83       22.58      0.50 o
   3   0   8       19.77       16.24      0.48 o
   4   0   8       56.55       53.86      0.94 o
   5   0   8        0.10        0.02      0.22 o
   6   0   8        0.70        0.05      0.29 o
   7   0   8       10.65       11.55      0.64 o
   8   0   8       17.43       19.66      1.22 o
  -7   1   8       10.72       12.84      0.61 o
  -6   1   8       42.23       41.05      1.97 o
  -5   1   8        4.59        3.43      0.29 o
  -4   1   8       57.15       54.48      1.61 o
  -3   1   8       77.13       67.67      1.87 o
  -2   1   8      205.02      194.63      4.41 o
  -1   1   8        0.35        0.16      0.13 o
   0   1   8       20.05       24.73      0.41 o
   1   1   8       20.66       16.33      0.38 o
   2   1   8       37.80       33.75      0.79 o
   3   1   8        0.02        0.06      0.14 o
   4   1   8      126.31      126.05      1.84 o
   5   1   8       53.91       49.08      1.06 o
   6   1   8        1.48        1.24      0.29 o
   7   1   8       19.71       23.86      0.89 o
   8   1   8        0.99        0.37      0.53 o
   9   1   8        1.27        1.93      0.95 o
  -6   2   8        0.42        0.17      0.31 o
  -5   2   8        6.15        6.29      0.39 o
  -4   2   8       43.69       42.79      1.40 o
  -3   2   8        5.87        6.69      0.61 o
  -2   2   8       17.87       20.79      0.94 o
  -1   2   8      131.30      128.03      4.28 o
   0   2   8      360.86      391.99      5.81 o
   1   2   8       56.69       74.05      0.98 o
   2   2   8       18.93       22.00      0.60 o
   3   2   8      195.92      202.40      3.22 o
   4   2   8       84.42       90.38      1.26 o
   5   2   8        4.26        5.54      0.31 o
   6   2   8        9.56        8.00      0.43 o
   7   2   8        6.52        6.95      0.47 o
   8   2   8        3.67        4.25      0.64 o
   9   2   8        3.39        3.70      1.04 o
  -6   3   8        2.27        1.62      0.40 o
  -5   3   8        9.63        8.26      0.54 o
  -4   3   8       65.08       65.78      1.22 o
  -3   3   8      299.35      313.99      9.95 o
  -2   3   8      176.41      171.02      5.84 o
  -1   3   8      148.24      132.94      4.73 o
   0   3   8       67.23       63.27      1.47 o
   1   3   8      189.14      176.44      2.64 o
   2   3   8        4.61        4.51      0.22 o
   3   3   8      191.40      206.25      3.01 o
   4   3   8       82.27       80.28      1.06 o
   5   3   8       63.17       65.10      0.94 o
   6   3   8      480.32      466.18      5.75 o
   7   3   8       22.34       25.19      0.84 o
   8   3   8        5.14        4.81      0.52 o
   9   3   8        2.35        1.83      0.59 o
  -5   4   8        4.92        6.11      0.42 o
  -4   4   8        1.22        0.81      0.22 o
  -3   4   8       37.44       31.03      0.84 o
  -2   4   8       47.65       44.42      1.03 o
  -1   4   8       53.56       50.05      1.12 o
   0   4   8      874.65      842.46     14.11 o
   1   4   8        0.12        0.23      0.14 o
   2   4   8       24.62       26.97      0.62 o
   3   4   8       24.61       23.47      0.90 o
   4   4   8      260.26      245.06      3.12 o
   5   4   8       12.18        9.90      0.46 o
   6   4   8        2.80        1.38      0.26 o
   7   4   8        5.46        3.74      0.47 o
   8   4   8        7.96        7.92      1.10 o
   9   4   8       23.71       26.22      1.18 o
  10   4   8        0.50       -0.83      0.83 o
  -4   5   8       25.07       23.30      0.97 o
  -3   5   8        1.36        1.90      0.28 o
  -2   5   8       19.40       17.81      0.70 o
  -1   5   8       10.89       12.76      0.54 o
   0   5   8        3.66        3.18      0.22 o
   1   5   8       11.27       12.11      0.35 o
   2   5   8       38.06       33.25      0.69 o
   3   5   8       11.20       14.06      0.80 o
   4   5   8       15.72       16.53      0.71 o
   5   5   8      279.00      266.89      4.18 o
   6   5   8      171.20      173.01      3.48 o
   7   5   8      149.81      161.59      2.76 o
   8   5   8        4.18        4.69      0.63 o
   9   5   8       84.81       83.82      2.03 o
  10   5   8       21.87       20.81      1.93 o
  -4   6   8        5.72        5.25      0.51 o
  -3   6   8        5.71        5.39      0.47 o
  -2   6   8        1.20        1.34      0.30 o
  -1   6   8        4.06        4.23      0.34 o
   0   6   8      101.13       99.11      1.77 o
   1   6   8       69.33       63.50      1.26 o
   2   6   8      152.09      159.31      2.52 o
   3   6   8       37.80       40.04      0.94 o
   4   6   8       13.26       11.14      0.52 o
   5   6   8      145.94      133.61      2.06 o
   6   6   8       37.84       34.15      0.88 o
   7   6   8        3.65        3.38      0.38 o
   8   6   8       10.77       11.21      0.73 o
   9   6   8       50.98       55.28      1.59 o
  10   6   8        9.13        7.93      1.38 o
  -3   7   8        8.78       10.33      0.69 o
  -2   7   8       21.38       23.37      0.89 o
  -1   7   8        6.68        5.95      0.49 o
   0   7   8        0.20       -0.13      0.25 o
   1   7   8        4.62        1.57      0.30 o
   2   7   8        1.66        0.27      0.21 o
   3   7   8        0.01       -0.11      0.22 o
   4   7   8       11.77        8.28      0.48 o
   5   7   8       56.32       58.53      1.23 o
   6   7   8       72.77       72.04      2.53 o
   7   7   8       24.82       25.93      0.89 o
   8   7   8       12.96       11.83      0.91 o
   9   7   8        0.92        0.43      0.42 o
  10   7   8        4.13        7.28      1.38 o
  -1   8   8       11.85       13.11      0.91 o
   0   8   8       31.62       33.13      1.19 o
   1   8   8        3.92        4.54      0.48 o
   2   8   8       16.28       12.60      0.65 o
   3   8   8       15.59       15.79      0.74 o
   4   8   8       54.60       56.78      1.49 o
   5   8   8        4.05        3.93      0.47 o
   6   8   8        0.13        0.69      0.42 o
   7   8   8        5.12        7.75      0.57 o
   8   8   8       22.53       20.80      1.18 o
   9   8   8        0.06        0.22      0.51 o
   0   9   8        0.56        1.17      0.58 o
   1   9   8       21.30       23.38      1.22 o
   2   9   8       29.83       31.10      1.40 o
   3   9   8        1.12       -0.04      0.49 o
   4   9   8        0.08        0.13      0.47 o
   5   9   8       41.34       43.15      2.26 o
   6   9   8       36.56       32.59      1.96 o
   7   9   8       25.16       29.16      1.90 o
   8   9   8        0.71        0.61      0.70 o
   9   9   8       14.31       15.94      1.62 o
   2  10   8        0.53        0.55      0.86 o
   3  10   8       35.91       41.83      1.76 o
   4  10   8       34.04       33.91      2.11 o
   5  10   8       30.65       30.48      2.02 o
   6  10   8        2.14        2.26      0.92 o
   7  10   8       40.87       47.83      2.63 o
   8  10   8       21.07       18.12      1.68 o
  -5  -6   9       23.91       26.15      1.99 o
  -4  -6   9        2.53        4.49      0.93 o
  -3  -6   9        2.97        3.23      0.58 o
  -2  -6   9       10.74       13.10      0.90 o
  -1  -6   9        2.63        3.05      0.70 o
   0  -6   9        2.28        1.92      1.13 o
   1  -6   9        7.34        9.38      1.00 o
  -6  -5   9        0.00        0.50      0.51 o
  -5  -5   9        0.06        0.01      0.29 o
  -4  -5   9       11.62       10.91      0.66 o
  -3  -5   9       16.82       14.39      0.76 o
  -2  -5   9       52.80       54.71      1.39 o
  -1  -5   9       23.55       24.66      1.05 o
   0  -5   9        1.22        1.13      0.54 o
   1  -5   9        5.37        4.83      0.72 o
   2  -5   9        5.00        6.06      0.80 o
   3  -5   9        3.05        5.02      0.78 o
  -7  -4   9       18.31       17.93      1.85 o
  -6  -4   9        0.04        0.32      0.44 o
  -5  -4   9        3.26        3.27      0.40 o
  -4  -4   9        0.76        0.57      0.26 o
  -3  -4   9       26.57       25.10      0.87 o
  -2  -4   9      209.76      209.05      4.45 o
  -1  -4   9       92.13       88.89      1.84 o
   0  -4   9        5.14        5.73      0.51 o
   1  -4   9       43.65       47.71      1.58 o
   2  -4   9       27.49       28.83      1.07 o
   3  -4   9        0.45        0.07      0.39 o
   4  -4   9        3.98        3.46      0.55 o
  -7  -3   9       19.14       22.43      0.96 o
  -6  -3   9        3.03        2.88      0.37 o
  -5  -3   9        3.25        3.84      0.40 o
  -4  -3   9      112.17      108.81      1.80 o
  -3  -3   9       16.18       14.02      0.51 o
  -2  -3   9        7.05        5.02      0.47 o
  -1  -3   9      125.74      128.99      2.99 o
   0  -3   9      192.57      189.97      3.24 o
   1  -3   9       53.09       57.32      1.33 o
   2  -3   9        0.00       -0.17      0.28 o
   3  -3   9        0.18        0.56      0.31 o
   4  -3   9       11.24       11.05      0.67 o
   5  -3   9        9.74        9.91      0.67 o
  -7  -2   9        1.91        2.59      0.39 o
  -6  -2   9        6.39        7.61      0.51 o
  -5  -2   9        0.43        0.03      0.23 o
  -4  -2   9        5.21        4.05      0.31 o
  -3  -2   9        8.44        7.90      0.41 o
  -2  -2   9      173.88      175.49      2.36 o
  -1  -2   9        3.80        4.90      0.37 o
   0  -2   9        8.08       10.28      0.48 o
   1  -2   9       90.34       85.11      1.35 o
   2  -2   9       75.15       72.59      1.34 o
   3  -2   9        6.80        7.50      0.48 o
   4  -2   9        3.53        3.78      0.42 o
   5  -2   9       22.06       21.27      0.84 o
   6  -2   9        4.37        6.29      0.57 o
  -7  -1   9        2.56        3.22      0.39 o
  -6  -1   9       27.50       28.21      0.76 o
  -5  -1   9        5.51        5.23      0.29 o
  -4  -1   9       14.03       16.38      0.47 o
  -3  -1   9        3.88        1.72      0.19 o
  -2  -1   9       83.26       86.93      1.27 o
  -1  -1   9       98.53       97.41      1.41 o
   0  -1   9       67.08       62.52      1.13 o
   1  -1   9        0.88        1.00      0.17 o
   2  -1   9      232.26      239.45      3.12 o
   3  -1   9       91.84       89.79      1.56 o
   4  -1   9      109.23      104.95      1.92 o
   5  -1   9        2.49        2.72      0.39 o
   6  -1   9        5.88        4.19      0.49 o
   7  -1   9       16.57       16.64      0.98 o
  -7   0   9        2.98        3.14      0.45 o
  -6   0   9       20.50       20.50      0.73 o
  -5   0   9        4.30        2.92      0.31 o
  -4   0   9       85.22       72.55      2.00 o
  -3   0   9       20.63       17.14      0.50 o
  -2   0   9       45.99       49.93      1.00 o
  -1   0   9        0.16        0.42      0.18 o
   0   0   9       17.57       17.46      0.43 o
   1   0   9       84.20       81.95      1.65 o
   2   0   9        7.27        7.59      0.32 o
   3   0   9        1.15        1.21      0.22 o
   4   0   9       33.15       28.75      0.75 o
   5   0   9       65.03       61.63      1.48 o
   6   0   9        4.06        3.76      0.43 o
   7   0   9       10.91       14.81      0.74 o
   8   0   9        0.05       -1.02      0.87 o
  -6   1   9        0.89        2.29      0.48 o
  -5   1   9        3.97        4.36      0.30 o
  -4   1   9       37.60       31.48      1.17 o
  -3   1   9       28.18       30.08      1.53 o
  -2   1   9       72.51       57.30      1.07 o
  -1   1   9      107.02      108.18      1.82 o
   0   1   9       50.88       50.15      0.77 o
   1   1   9        5.17        4.43      0.24 o
   2   1   9        7.13        6.62      0.30 o
   3   1   9       60.63       64.22      1.04 o
   4   1   9        8.66        9.73      0.39 o
   5   1   9       11.86       10.75      0.49 o
   6   1   9        1.54        1.23      0.32 o
   7   1   9       19.32       20.92      0.78 o
   8   1   9       11.25       11.94      1.03 o
  -6   2   9       21.26       23.21      2.07 o
  -5   2   9        2.73        3.40      0.60 o
  -4   2   9       26.65       25.04      1.07 o
  -3   2   9       38.94       35.04      2.28 o
  -2   2   9      405.92      389.79     11.69 o
  -1   2   9        0.43        0.03      0.15 o
   0   2   9       29.19       28.64      0.66 o
   1   2   9        7.94        8.95      0.35 o
   2   2   9       45.11       47.45      0.86 o
   3   2   9        0.21        0.15      0.12 o
   4   2   9        1.30        0.98      0.21 o
   5   2   9      403.16      395.89      4.94 o
   6   2   9       30.33       26.71      0.81 o
   7   2   9        0.18       -0.39      0.27 o
   8   2   9        1.81        2.73      0.49 o
   9   2   9       19.27       19.48      2.75 o
  -5   3   9        8.25        9.36      0.49 o
  -4   3   9       18.35       16.94      2.02 o
  -3   3   9        9.35        7.33      0.70 o
  -2   3   9        3.66        2.38      0.57 o
  -1   3   9      839.94      803.35     11.62 o
   0   3   9      422.06      399.55      7.36 o
   1   3   9        6.77        7.50      0.28 o
   2   3   9      154.22      159.95      2.11 o
   3   3   9       93.81       99.49      1.61 o
   4   3   9       56.77       49.32      1.08 o
   5   3   9      105.45      104.29      1.55 o
   6   3   9        2.61        3.00      0.32 o
   7   3   9        0.03       -0.22      0.27 o
   8   3   9       18.70       20.24      1.05 o
   9   3   9       47.58       51.70      1.94 o
  -5   4   9        0.40        0.21      0.32 o
  -4   4   9       13.83       15.55      0.62 o
  -3   4   9        5.70        5.52      0.36 o
  -2   4   9       12.62        9.33      0.97 o
  -1   4   9       93.10       82.58      1.66 o
   0   4   9      257.31      247.26      4.31 o
   1   4   9       57.23       60.05      1.07 o
   2   4   9      266.57      271.47      4.10 o
   3   4   9        0.86        1.21      0.23 o
   4   4   9        2.69        2.32      0.26 o
   5   4   9      108.54      102.40      1.68 o
   6   4   9       77.39       74.55      1.94 o
   7   4   9       14.00       14.17      0.76 o
   8   4   9        0.70        0.96      0.42 o
   9   4   9        0.95        0.34      0.69 o
  -4   5   9        0.64        0.78      0.28 o
  -3   5   9        5.08        5.87      0.34 o
  -2   5   9       24.70       23.57      0.91 o
  -1   5   9       63.34       64.04      1.17 o
   0   5   9       75.97       75.89      1.22 o
   1   5   9       50.69       57.33      0.99 o
   2   5   9       10.57       10.04      0.39 o
   3   5   9       38.19       40.00      0.90 o
   4   5   9      147.44      140.63      2.31 o
   5   5   9       22.14       21.10      0.63 o
   6   5   9        3.03        3.44      0.38 o
   7   5   9        3.66        3.00      0.46 o
   8   5   9       97.11       96.72      2.22 o
   9   5   9       87.06       97.29      2.30 o
  10   5   9        0.01        0.34      0.89 o
  -3   6   9        8.27        8.30      0.53 o
  -2   6   9       38.33       36.38      0.90 o
  -1   6   9        0.40        0.77      0.49 o
   0   6   9        0.16       -0.20      0.20 o
   1   6   9        6.08        7.25      0.37 o
   2   6   9       21.19       19.37      0.62 o
   3   6   9       27.27       22.59      0.69 o
   4   6   9        0.11        0.79      0.27 o
   5   6   9      315.64      319.14      5.45 o
   6   6   9        8.05        7.47      0.55 o
   7   6   9        0.16        0.13      0.39 o
   8   6   9        6.87        5.64      0.72 o
   9   6   9        0.53        0.00      0.64 o
  10   6   9        0.78       -0.73      0.86 o
  -2   7   9        9.56       11.18      0.65 o
  -1   7   9        4.71        5.43      0.47 o
   0   7   9       41.77       44.38      1.07 o
   1   7   9        4.05        2.66      0.30 o
   2   7   9        1.22        1.53      0.30 o
   3   7   9        2.46        4.30      0.38 o
   4   7   9        1.98        1.30      0.37 o
   5   7   9        3.68        2.72      0.41 o
   6   7   9        1.96        3.44      0.39 o
   7   7   9       71.30       68.75      1.66 o
   8   7   9        1.00        1.49      0.43 o
   9   7   9        0.63        0.95      0.46 o
  10   7   9        5.95        6.19      1.25 o
  -1   8   9        0.90        0.82      0.39 o
   0   8   9        3.39        3.18      0.45 o
   1   8   9       28.44       31.37      0.93 o
   2   8   9       11.81       12.28      0.61 o
   3   8   9        0.26        0.06      0.32 o
   4   8   9       23.81       24.16      1.67 o
   5   8   9       22.42       21.94      0.90 o
   6   8   9       18.51       22.18      1.97 o
   7   8   9       54.37       52.75      1.72 o
   8   8   9       22.85       21.97      1.65 o
   9   8   9        0.02        0.23      0.52 o
   0   9   9       30.41       32.81      1.46 o
   1   9   9        8.80        7.25      0.78 o
   2   9   9        3.60        4.49      0.67 o
   3   9   9       12.13       11.51      0.98 o
   4   9   9       35.46       35.02      2.37 o
   5   9   9       12.32       11.60      0.77 o
   6   9   9        0.10        0.87      0.51 o
   7   9   9       15.08       17.38      1.56 o
   8   9   9       12.85       13.40      1.47 o
   9   9   9        0.17        0.73      0.77 o
   3  10   9        2.68        3.68      0.70 o
   4  10   9        0.20        0.70      0.80 o
   5  10   9       16.46       15.91      1.59 o
   6  10   9       47.20       51.44      2.69 o
   7  10   9       31.57       35.56      2.26 o
  -4  -6  10        0.34        0.89      0.51 o
  -3  -6  10        0.50        1.03      0.51 o
  -2  -6  10        0.88        1.48      0.53 o
  -1  -6  10        0.29        0.49      0.60 o
   0  -6  10        9.44       15.29      2.33 o
  -5  -5  10        0.37        0.03      0.37 o
  -4  -5  10        0.36        0.42      0.38 o
  -3  -5  10       34.47       37.92      1.37 o
  -2  -5  10        9.39       10.44      0.69 o
  -1  -5  10        6.21        6.27      0.81 o
   0  -5  10       38.70       37.52      1.46 o
   1  -5  10       34.50       36.50      1.38 o
   2  -5  10        0.72        0.85      0.60 o
  -6  -4  10       13.00       14.04      1.04 o
  -5  -4  10       15.57       14.86      1.05 o
  -4  -4  10        1.69        1.69      0.33 o
  -3  -4  10        2.27        2.50      0.41 o
  -2  -4  10       13.25       11.28      0.66 o
  -1  -4  10       10.91        9.95      0.64 o
   0  -4  10      100.63      101.42      2.08 o
   1  -4  10       36.08       37.25      1.30 o
   2  -4  10        2.09        3.05      0.52 o
   3  -4  10       16.10       18.70      1.01 o
   4  -4  10       15.18       17.74      1.04 o
  -6  -3  10       24.91       32.05      1.11 o
  -5  -3  10       22.28       24.95      0.84 o
  -4  -3  10        1.55        2.02      0.33 o
  -3  -3  10       35.62       34.56      0.99 o
  -2  -3  10       10.04       12.28      0.61 o
  -1  -3  10        0.89        0.87      0.33 o
   0  -3  10        3.92        4.46      0.59 o
   1  -3  10        4.68        5.12      0.48 o
   2  -3  10       12.10       11.93      0.79 o
   3  -3  10        3.13        3.52      0.45 o
   4  -3  10        3.60        3.39      0.47 o
   5  -3  10        0.15       -0.17      0.35 o
  -6  -2  10        0.68        1.11      0.35 o
  -5  -2  10        0.93        0.95      0.29 o
  -4  -2  10       10.95       12.86      0.52 o
  -3  -2  10        1.25        0.20      0.31 o
  -2  -2  10       17.46       16.53      0.59 o
  -1  -2  10       30.45       30.03      0.79 o
   0  -2  10       67.58       65.10      1.28 o
   1  -2  10      103.88      103.13      2.00 o
   2  -2  10        8.56        8.29      0.47 o
   3  -2  10       25.57       24.04      0.82 o
   4  -2  10       14.63       14.72      0.77 o
   5  -2  10       19.52       17.48      0.81 o
   6  -2  10        0.36       -0.03      0.38 o
  -6  -1  10        3.29        4.69      0.42 o
  -5  -1  10        3.74        1.82      0.27 o
  -4  -1  10       11.29        9.23      0.40 o
  -3  -1  10        1.52        2.78      0.27 o
  -2  -1  10      148.31      145.30      2.19 o
  -1  -1  10       11.71        9.52      0.45 o
   0  -1  10      112.41      107.98      1.77 o
   1  -1  10       60.58       62.95      1.21 o
   2  -1  10      110.76      110.99      1.66 o
   3  -1  10       27.36       28.17      0.76 o
   4  -1  10        0.55        0.93      0.32 o
   5  -1  10        1.38        1.15      0.36 o
   6  -1  10       21.92       22.72      0.90 o
   7  -1  10        5.34        4.63      0.68 o
  -6   0  10        8.23        8.39      0.53 o
  -5   0  10        5.42        3.90      0.30 o
  -4   0  10       42.07       39.34      1.34 o
  -3   0  10       24.24       20.57      0.60 o
  -2   0  10       84.84       72.19      1.19 o
  -1   0  10      151.40      139.55      2.94 o
   0   0  10       13.22       15.94      0.57 o
   1   0  10        0.53        0.81      0.19 o
   2   0  10       15.77       15.87      0.44 o
   3   0  10      237.10      237.40      3.12 o
   4   0  10        1.50        0.66      0.27 o
   5   0  10       16.80       16.40      0.70 o
   6   0  10        1.53        0.60      0.35 o
   7   0  10       15.88       15.17      0.80 o
  -6   1  10        4.86        5.68      0.61 o
  -5   1  10        2.80        2.25      0.40 o
  -4   1  10       25.26       24.13      1.01 o
  -3   1  10       36.83       36.91      1.16 o
  -2   1  10       77.48       69.80      1.74 o
  -1   1  10        0.22       -0.15      0.19 o
   0   1  10        2.93        3.26      0.22 o
   1   1  10       77.56       75.75      1.15 o
   2   1  10        8.82        7.02      0.36 o
   3   1  10       12.84       10.18      0.39 o
   4   1  10       29.74       29.65      1.23 o
   5   1  10       48.64       49.17      1.05 o
   6   1  10       14.26       16.64      0.70 o
   7   1  10        1.91        2.25      0.42 o
   8   1  10        2.98        2.16      0.52 o
  -5   2  10        0.20        0.07      0.37 o
  -4   2  10        0.08        0.06      0.64 o
  -3   2  10        8.87        8.98      0.74 o
  -2   2  10      104.26      102.02      3.70 o
  -1   2  10       70.45       71.15      2.00 o
   0   2  10       26.47       20.35      0.42 o
   1   2  10       14.33       15.24      0.40 o
   2   2  10        4.91        3.21      0.25 o
   3   2  10       19.55       20.67      0.59 o
   4   2  10       41.25       41.64      0.81 o
   5   2  10        4.38        5.03      0.38 o
   6   2  10        4.58        3.79      0.41 o
   7   2  10       55.94       51.10      1.26 o
   8   2  10       36.69       37.40      1.30 o
   9   2  10        0.28        0.41      0.80 o
  -5   3  10        1.22        1.19      0.25 o
  -4   3  10        5.90        7.65      1.16 o
  -3   3  10        0.35        0.46      0.42 o
  -2   3  10      189.93      185.55      4.45 o
  -1   3  10      140.81      128.71      2.38 o
   0   3  10        2.34        2.33      0.31 o
   1   3  10      206.13      209.82      2.88 o
   2   3  10      158.11      168.13      2.23 o
   3   3  10       27.99       24.64      0.63 o
   4   3  10        0.77        0.47      0.22 o
   5   3  10       82.11       76.92      1.99 o
   6   3  10        4.29        3.71      0.34 o
   7   3  10       13.14       14.16      0.66 o
   8   3  10       45.41       42.76      1.76 o
   9   3  10       12.38       12.48      1.09 o
  -4   4  10       14.67       13.39      0.56 o
  -3   4  10        3.36        4.01      0.36 o
  -2   4  10       19.67       18.62      0.52 o
  -1   4  10        0.35        0.37      0.20 o
   0   4  10       28.12       26.05      0.76 o
   1   4  10       59.02       56.45      0.96 o
   2   4  10      169.29      155.01      2.58 o
   3   4  10       12.85       11.84      0.65 o
   4   4  10      107.02      106.01      1.66 o
   5   4  10        0.38       -0.17      0.22 o
   6   4  10        0.65        0.32      0.29 o
   7   4  10       30.50       27.37      1.69 o
   8   4  10       46.63       50.13      1.48 o
   9   4  10        6.16        7.24      0.69 o
  -4   5  10        0.13        0.02      0.31 o
  -3   5  10       27.31       26.86      0.86 o
  -2   5  10        9.01        9.06      0.50 o
  -1   5  10       10.50       11.29      0.53 o
   0   5  10        0.30       -0.01      0.22 o
   1   5  10      257.98      265.15      4.09 o
   2   5  10       23.83       21.62      0.64 o
   3   5  10       14.72       15.29      0.55 o
   4   5  10        0.43        0.56      0.26 o
   5   5  10      151.96      160.34      2.43 o
   6   5  10       57.44       56.13      1.50 o
   7   5  10       53.35       52.45      1.46 o
   8   5  10        2.94        4.25      0.56 o
   9   5  10        4.54        4.96      0.60 o
  -3   6  10        5.13        6.51      0.46 o
  -2   6  10        4.39        4.92      0.36 o
  -1   6  10       59.90       59.24      1.85 o
   0   6  10       36.60       34.26      0.83 o
   1   6  10        1.21        1.48      0.27 o
   2   6  10        5.46        2.92      0.31 o
   3   6  10        0.30        0.41      0.32 o
   4   6  10       77.01       73.64      1.49 o
   5   6  10       33.80       31.57      1.24 o
   6   6  10       26.36       30.18      0.89 o
   7   6  10       24.74       21.51      0.93 o
   8   6  10        5.29        4.97      0.57 o
   9   6  10        0.12        0.33      0.44 o
  -2   7  10        4.05        4.94      0.47 o
  -1   7  10        3.23        1.78      0.34 o
   0   7  10        4.13        5.47      0.43 o
   1   7  10       21.41       23.66      0.67 o
   2   7  10       12.18       12.59      0.58 o
   3   7  10       36.34       31.50      1.28 o
   4   7  10       14.03       13.74      0.61 o
   5   7  10       21.66       25.06      0.93 o
   6   7  10       20.50       20.65      0.88 o
   7   7  10        0.04       -0.19      0.42 o
   8   7  10        0.43        0.29      0.49 o
   9   7  10       13.62       13.37      1.07 o
  -1   8  10       10.75       16.19      1.68 o
   0   8  10       48.34       52.57      1.72 o
   1   8  10        0.56        0.06      0.28 o
   2   8  10        0.28       -0.14      0.28 o
   3   8  10       35.55       33.64      1.10 o
   4   8  10        0.04        0.04      0.32 o
   5   8  10        6.17        5.56      0.56 o
   6   8  10        0.00       -0.21      0.45 o
   7   8  10       96.66       88.09      3.75 o
   8   8  10        0.02       -0.52      0.64 o
   9   8  10        6.48        5.98      0.83 o
   1   9  10       15.14       20.66      1.17 o
   2   9  10       17.78       19.52      1.13 o
   3   9  10        2.00        0.51      0.39 o
   4   9  10        0.53        1.14      0.42 o
   5   9  10       15.60       19.44      0.93 o
   6   9  10       40.00       46.09      1.70 o
   7   9  10       16.97       16.37      1.59 o
   8   9  10        8.16       10.13      1.35 o
   3  10  10        4.81        5.33      0.75 o
   4  10  10        4.14        4.28      1.01 o
   5  10  10       26.38       31.33      2.02 o
   6  10  10        0.24       -0.21      0.73 o
   7  10  10        2.93        3.43      1.01 o
  -4  -5  11        0.90        1.83      0.46 o
  -3  -5  11        3.41        4.34      0.53 o
  -2  -5  11        0.85        0.64      0.49 o
  -1  -5  11       57.19       56.05      2.39 o
   0  -5  11       17.75       17.37      1.55 o
   1  -5  11        0.75        2.57      0.76 o
  -5  -4  11        8.93       11.17      0.69 o
  -4  -4  11        5.22        6.68      0.57 o
  -3  -4  11       48.39       51.90      1.36 o
  -2  -4  11       12.69       11.69      0.70 o
  -1  -4  11       10.57        9.19      0.63 o
   0  -4  11       29.35       28.53      1.17 o
   1  -4  11        1.19        1.75      0.52 o
   2  -4  11       44.50       49.36      1.62 o
   3  -4  11        2.62        3.33      0.75 o
  -5  -3  11        0.25        0.13      0.34 o
  -4  -3  11       11.37       14.39      0.77 o
  -3  -3  11        6.36        7.74      0.48 o
  -2  -3  11        1.53        1.58      0.36 o
  -1  -3  11       26.29       28.46      1.18 o
   0  -3  11        5.99        5.63      0.50 o
   1  -3  11        1.29        1.84      0.41 o
   2  -3  11        0.01       -0.11      0.39 o
   3  -3  11        0.05        0.07      0.40 o
   4  -3  11        0.46        0.55      0.44 o
  -6  -2  11        8.16       10.08      0.65 o
  -5  -2  11        2.51        2.46      0.36 o
  -4  -2  11       12.05       11.32      0.59 o
  -3  -2  11       53.67       51.86      0.98 o
  -2  -2  11        1.46        2.11      0.35 o
  -1  -2  11        7.85        6.59      0.44 o
   0  -2  11       12.31       12.41      0.58 o
   1  -2  11       23.12       22.00      0.83 o
   2  -2  11       36.78       38.86      1.24 o
   3  -2  11       27.62       24.90      1.04 o
   4  -2  11        0.04        0.24      0.40 o
   5  -2  11        4.58        3.99      0.59 o
  -6  -1  11        1.11        1.24      0.34 o
  -5  -1  11       13.97       15.36      0.59 o
  -4  -1  11        4.53        6.35      0.37 o
  -3  -1  11        2.95        2.16      0.29 o
  -2  -1  11       68.55       57.36      1.01 o
  -1  -1  11       29.62       31.14      0.78 o
   0  -1  11        3.78        4.40      0.46 o
   1  -1  11      148.44      149.14      2.37 o
   2  -1  11       75.54       72.16      1.57 o
   3  -1  11        0.64        0.46      0.31 o
   4  -1  11        3.91        3.32      0.48 o
   5  -1  11       19.79       17.26      0.79 o
   6  -1  11        0.01        0.17      0.38 o
  -6   0  11        7.16        5.71      0.52 o
  -5   0  11        0.14        0.31      0.27 o
  -4   0  11        0.01        0.00      0.25 o
  -3   0  11       74.74       66.07      1.12 o
  -2   0  11       69.67       63.06      1.19 o
  -1   0  11       13.68       10.58      0.46 o
   0   0  11       51.04       49.56      1.00 o
   1   0  11       43.18       42.52      0.93 o
   2   0  11       64.49       59.05      1.18 o
   3   0  11        0.30        0.30      0.31 o
   4   0  11       21.68       21.58      0.69 o
   5   0  11        8.20        7.23      0.53 o
   6   0  11       13.14       14.61      0.88 o
   7   0  11        1.88        1.91      0.46 o
  -5   1  11        5.32        6.20      0.39 o
  -4   1  11        0.04        0.15      0.21 o
  -3   1  11        0.50        0.43      0.29 o
  -2   1  11        6.73        5.03      0.38 o
  -1   1  11       60.03       61.73      0.88 o
   0   1  11       53.51       50.14      0.96 o
   1   1  11        2.00        1.41      0.22 o
   2   1  11       27.57       27.73      0.72 o
   3   1  11        1.12        0.08      0.23 o
   4   1  11       45.64       46.99      1.11 o
   5   1  11        0.41        0.17      0.30 o
   6   1  11       38.66       37.74      1.08 o
   7   1  11       18.95       19.33      0.91 o
   8   1  11       11.76       14.26      0.91 o
  -5   2  11        0.23       -0.58      0.70 o
  -4   2  11        0.46        0.00      0.67 o
  -3   2  11       17.57       18.88      1.03 o
  -2   2  11        7.51        5.44      0.63 o
  -1   2  11        3.01        2.41      0.27 o
   0   2  11       40.77       39.72      0.77 o
   1   2  11      132.42      133.49      1.84 o
   2   2  11       10.62       10.56      0.41 o
   3   2  11        3.83        3.33      0.31 o
   4   2  11       19.71       20.03      0.59 o
   5   2  11       44.75       41.40      0.94 o
   6   2  11        8.01        8.68      0.56 o
   7   2  11       26.44       26.98      0.92 o
   8   2  11        0.09        0.01      0.45 o
  -5   3  11       10.53       15.45      1.74 o
  -4   3  11        7.93       10.01      1.38 o
  -3   3  11        2.87        3.93      0.60 o
  -2   3  11        0.80        1.05      0.49 o
  -1   3  11       23.23       23.86      0.67 o
   0   3  11       87.57       88.48      1.50 o
   1   3  11      409.04      403.15      5.35 o
   2   3  11       29.66       29.61      0.66 o
   3   3  11       93.46       90.99      1.55 o
   4   3  11       16.29       16.46      0.58 o
   5   3  11        0.00       -0.27      0.22 o
   6   3  11        0.32       -0.08      0.26 o
   7   3  11        3.19        2.66      0.41 o
   8   3  11        8.13        9.24      0.75 o
   9   3  11        0.00        0.08      0.60 o
  -4   4  11        2.92        3.35      0.31 o
  -3   4  11        4.67        5.04      0.71 o
  -2   4  11        0.71        0.52      0.19 o
  -1   4  11       41.71       36.17      0.83 o
   0   4  11      103.36      113.53      1.72 o
   1   4  11        0.01       -0.28      0.19 o
   2   4  11       80.86       81.11      1.70 o
   3   4  11      134.96      133.68      2.32 o
   4   4  11        6.19        5.01      0.41 o
   5   4  11       23.94       24.67      0.80 o
   6   4  11       40.99       37.80      0.90 o
   7   4  11        0.41        0.80      0.34 o
   8   4  11        6.09        6.09      0.65 o
   9   4  11        7.35        7.62      0.72 o
  -3   5  11        2.11        2.16      0.32 o
  -2   5  11        5.17        4.70      0.38 o
  -1   5  11       55.87       59.74      1.40 o
   0   5  11       91.12       83.46      1.49 o
   1   5  11        4.65        6.02      0.37 o
   2   5  11        4.95        3.76      0.36 o
   3   5  11       36.73       38.19      0.99 o
   4   5  11      165.94      163.76      2.81 o
   5   5  11        0.01       -0.45      0.30 o
   6   5  11        3.38        3.43      0.48 o
   7   5  11       29.23       25.29      2.36 o
   8   5  11        2.59        3.67      0.55 o
   9   5  11       13.22       12.51      1.38 o
  -2   6  11        2.26        1.37      0.29 o
  -1   6  11        0.42        0.95      0.25 o
   0   6  11        5.59        7.47      0.65 o
   1   6  11       82.92       83.39      1.59 o
   2   6  11        2.49        2.22      0.44 o
   3   6  11        0.30        0.17      0.24 o
   4   6  11        0.58        0.39      0.30 o
   5   6  11        8.73        9.55      0.63 o
   6   6  11       30.84       28.77      1.05 o
   7   6  11       17.54       16.95      1.06 o
   8   6  11        1.38        1.84      0.81 o
   9   6  11        5.50        4.32      0.77 o
  -1   7  11       40.55       45.54      1.12 o
   0   7  11       13.86       13.97      0.70 o
   1   7  11        2.10        1.78      0.41 o
   2   7  11       10.46       11.90      0.59 o
   3   7  11       17.26       18.51      0.70 o
   4   7  11        2.52        3.18      0.69 o
   5   7  11        0.23        0.11      0.46 o
   6   7  11       59.49       54.70      1.51 o
   7   7  11       16.07       18.46      0.90 o
   8   7  11       10.28       11.87      1.16 o
   9   7  11       10.00       10.38      1.00 o
   0   8  11        1.71        2.91      0.42 o
   1   8  11       26.21       30.54      0.96 o
   2   8  11        7.11        5.25      0.47 o
   3   8  11        0.26        0.39      0.38 o
   4   8  11        0.35       -0.08      0.35 o
   5   8  11       30.62       29.73      1.09 o
   6   8  11       49.92       45.47      1.66 o
   7   8  11        6.05        5.82      0.74 o
   8   8  11        0.02        0.10      0.53 o
   9   8  11        2.28        1.87      0.66 o
   2   9  11        0.28       -0.45      0.39 o
   3   9  11        4.45        6.32      0.64 o
   4   9  11       12.96       13.55      0.83 o
   5   9  11        4.60        4.11      0.55 o
   6   9  11        1.78        2.10      0.60 o
   7   9  11       14.77       17.44      1.59 o
   8   9  11       12.78       15.18      1.62 o
   4  10  11        0.06        0.46      0.53 o
   5  10  11        4.44        3.12      0.89 o
   6  10  11        1.50        1.25      0.86 o
  -4  -4  12       25.02       32.06      1.27 o
  -3  -4  12        0.03        0.32      0.40 o
  -2  -4  12        1.47        1.61      0.44 o
  -1  -4  12        9.95       11.72      0.74 o
   0  -4  12        3.46        1.67      0.64 o
   1  -4  12       14.49       16.16      1.02 o
   2  -4  12        0.64       -0.19      0.60 o
  -4  -3  12        5.54        8.62      0.70 o
  -3  -3  12        2.82        2.95      0.51 o
  -2  -3  12        0.49        0.06      0.41 o
  -1  -3  12        2.96        2.44      0.49 o
   0  -3  12        0.56       -0.28      0.33 o
   1  -3  12       24.74       23.68      1.08 o
   2  -3  12        2.24        1.57      0.52 o
   3  -3  12        3.33        3.90      0.62 o
  -5  -2  12       12.67       16.50      0.74 o
  -4  -2  12        2.28        2.42      0.40 o
  -3  -2  12        1.02        0.25      0.27 o
  -2  -2  12        0.36       -0.08      0.28 o
  -1  -2  12       29.40       31.17      0.86 o
   0  -2  12        3.98        1.98      0.41 o
   1  -2  12        0.00       -0.37      0.31 o
   2  -2  12        5.04        5.63      0.52 o
   3  -2  12        0.38        0.18      0.39 o
   4  -2  12       18.59       18.68      0.99 o
   5  -2  12        4.34        3.57      0.68 o
  -5  -1  12        0.00        0.03      0.29 o
  -4  -1  12        0.27        0.17      0.27 o
  -3  -1  12       70.10       65.02      1.71 o
  -2  -1  12        0.09        0.10      0.25 o
  -1  -1  12        8.76        6.30      0.43 o
   0  -1  12        0.06       -0.16      0.26 o
   1  -1  12       68.51       67.39      1.52 o
   2  -1  12       13.62       13.60      0.71 o
   3  -1  12        1.84        1.49      0.37 o
   4  -1  12        2.89        2.77      0.48 o
   5  -1  12        0.00        0.03      0.41 o
   6  -1  12        0.07       -0.63      0.42 o
  -5   0  12        3.66        4.78      0.45 o
  -4   0  12       14.78       14.97      0.86 o
  -3   0  12        6.03        5.04      0.32 o
  -2   0  12        2.53        2.29      0.25 o
  -1   0  12      138.11      136.19      2.13 o
   0   0  12       40.08       39.80      0.91 o
   1   0  12        7.89        7.21      0.45 o
   2   0  12       12.08        9.73      0.60 o
   3   0  12       35.01       31.71      1.93 o
   4   0  12        3.14        3.26      0.50 o
   5   0  12        3.64        3.55      0.53 o
   6   0  12        2.80        1.25      0.70 o
  -5   1  12        1.85        1.87      0.40 o
  -4   1  12        5.05        4.31      0.53 o
  -3   1  12        8.72        9.53      0.47 o
  -2   1  12        4.16        2.94      0.30 o
  -1   1  12        1.72        0.94      0.25 o
   0   1  12       22.72       21.94      0.62 o
   1   1  12       26.25       24.24      0.69 o
   2   1  12        0.25       -0.37      0.25 o
   3   1  12       86.44       86.32      1.77 o
   4   1  12       89.82       92.94      2.57 o
   5   1  12       12.52       11.06      0.75 o
   6   1  12        8.59        8.66      0.76 o
   7   1  12       10.62       10.06      0.79 o
  -4   2  12        0.09       -0.28      0.67 o
  -3   2  12        0.08       -0.07      0.40 o
  -2   2  12        3.48        3.62      0.53 o
  -1   2  12       54.56       52.37      1.28 o
   0   2  12       56.17       52.52      0.98 o
   1   2  12        2.55        3.15      0.31 o
   2   2  12       30.02       31.91      0.79 o
   3   2  12       43.46       41.87      0.96 o
   4   2  12       75.31       79.03      1.65 o
   5   2  12       11.09       10.95      0.63 o
   6   2  12        7.15        7.06      0.64 o
   7   2  12        0.28       -0.60      0.40 o
   8   2  12       22.36       24.19      1.39 o
  -4   3  12        1.52        1.50      0.86 o
  -3   3  12       14.66       17.38      1.62 o
  -2   3  12       28.79       28.88      2.32 o
  -1   3  12       11.68       10.23      0.47 o
   0   3  12        6.44        5.08      0.31 o
   1   3  12       15.48       13.31      0.48 o
   2   3  12       67.17       66.86      1.24 o
   3   3  12      206.28      208.45      3.73 o
   4   3  12        0.45        0.03      0.26 o
   5   3  12        8.31        6.88      0.51 o
   6   3  12        2.02        2.42      0.45 o
   7   3  12        7.16        6.31      0.62 o
   8   3  12        3.51        2.72      0.69 o
  -3   4  12       10.29       17.72      1.87 o
  -2   4  12        2.43        1.39      0.21 o
  -1   4  12      121.40      118.85      2.49 o
   0   4  12        5.70        6.14      0.38 o
   1   4  12        3.83        3.27      0.29 o
   2   4  12        2.19        3.25      0.33 o
   3   4  12        5.65        4.98      0.53 o
   4   4  12       23.87       18.97      0.64 o
   5   4  12       10.93        8.66      0.54 o
   6   4  12        4.77        4.60      0.46 o
   7   4  12        4.69        4.87      0.56 o
   8   4  12       10.44       11.76      0.99 o
  -3   5  12        0.04        0.09      0.32 o
  -2   5  12        0.05        0.15      0.39 o
  -1   5  12        7.98        6.15      0.47 o
   0   5  12       74.23       80.57      2.76 o
   1   5  12       35.78       34.36      0.80 o
   2   5  12        8.10        8.03      0.46 o
   3   5  12      105.98       97.86      1.85 o
   4   5  12        0.97        3.28      0.38 o
   5   5  12       40.46       39.88      1.22 o
   6   5  12       41.35       41.98      1.30 o
   7   5  12        0.01       -0.43      0.43 o
   8   5  12        5.47        5.37      0.77 o
   9   5  12        0.31        0.20      0.60 o
  -2   6  12        9.59       10.61      0.67 o
  -1   6  12       34.23       37.12      0.83 o
   0   6  12        6.80        5.53      0.39 o
   1   6  12       14.90       12.25      0.56 o
   2   6  12       16.39       22.46      0.74 o
   3   6  12       20.42       22.82      0.76 o
   4   6  12        1.19        1.29      0.33 o
   5   6  12        0.01        0.00      0.33 o
   6   6  12        3.30        2.79      0.48 o
   7   6  12        0.00        0.03      0.49 o
   8   6  12       23.26       26.32      1.37 o
   9   6  12        5.62        5.75      0.85 o
  -1   7  12        0.07        0.00      0.27 o
   0   7  12       10.65       13.58      0.63 o
   1   7  12       32.65       37.17      1.00 o
   2   7  12       17.90       19.13      0.73 o
   3   7  12        0.30        0.07      0.29 o
   4   7  12        5.86        7.05      0.78 o
   5   7  12       36.32       32.92      1.13 o
   6   7  12       21.12       23.19      0.92 o
   7   7  12        0.90        1.30      0.59 o
   8   7  12        2.41        2.23      0.68 o
   9   7  12       16.41       16.46      1.22 o
   1   8  12       10.11       10.57      0.62 o
   2   8  12        1.22        2.04      0.40 o
   3   8  12        9.99       10.13      0.70 o
   4   8  12        4.28        3.24      0.49 o
   5   8  12        3.40        2.95      0.50 o
   6   8  12       25.35       24.53      1.24 o
   7   8  12       14.04       15.33      1.29 o
   8   8  12       11.42       12.15      1.12 o
   2   9  12        1.23        0.61      0.50 o
   3   9  12        4.19        4.43      0.56 o
   4   9  12        0.20        0.36      0.41 o
   5   9  12        3.28        5.00      0.60 o
   6   9  12       16.00       16.60      1.88 o
   7   9  12        2.81        1.87      0.89 o
  -1  -4  13        2.81        3.32      0.76 o
  -3  -3  13        0.33        0.06      0.37 o
  -2  -3  13        2.00        2.07      0.44 o
  -1  -3  13        1.41        1.00      0.40 o
   0  -3  13        0.13       -0.32      0.39 o
   1  -3  13        1.30        0.79      0.90 o
   2  -3  13        0.01       -0.94      0.87 o
  -4  -2  13        0.62        0.76      0.33 o
  -3  -2  13       15.88       19.82      0.72 o
  -2  -2  13        0.27       -0.31      0.32 o
  -1  -2  13        3.25        2.74      0.46 o
   0  -2  13        1.22        1.27      0.41 o
   1  -2  13       17.64       18.35      1.51 o
   2  -2  13        1.92        1.03      0.47 o
   3  -2  13        0.15       -0.33      0.46 o
   4  -2  13        0.08        0.26      0.44 o
  -4  -1  13        0.19       -0.41      0.30 o
  -3  -1  13        2.14        2.53      0.37 o
  -2  -1  13       11.65       10.26      0.52 o
  -1  -1  13       39.96       38.06      0.96 o
   0  -1  13        8.00        9.57      0.78 o
   1  -1  13        0.04       -0.32      0.34 o
   2  -1  13        2.93        3.09      0.45 o
   3  -1  13        5.71        6.20      0.73 o
   4  -1  13        4.87        5.42      0.63 o
   5  -1  13        0.37        0.18      0.44 o
  -4   0  13        4.42        6.69      0.58 o
  -3   0  13        5.79        8.55      0.43 o
  -2   0  13       19.09       18.03      0.60 o
  -1   0  13        3.73        3.09      0.34 o
   0   0  13        0.15        0.60      0.28 o
   1   0  13       38.51       39.21      0.99 o
   2   0  13       83.13       84.81      1.80 o
   3   0  13        0.00       -0.23      0.33 o
   4   0  13        0.33        0.58      0.42 o
   5   0  13        3.79        4.16      0.88 o
   6   0  13        9.77       10.62      1.05 o
  -4   1  13       17.17       21.70      2.41 o
  -3   1  13        0.12       -0.17      0.25 o
  -2   1  13        2.91        2.97      0.24 o
  -1   1  13       30.32       27.13      0.71 o
   0   1  13       19.02       18.70      0.61 o
   1   1  13        1.27        1.37      0.31 o
   2   1  13        3.28        3.23      0.40 o
   3   1  13      151.07      152.85      2.99 o
   4   1  13        0.39        0.48      0.35 o
   5   1  13        0.00        0.66      0.37 o
   6   1  13        0.01       -0.21      0.43 o
   7   1  13       16.27       17.49      1.02 o
  -4   2  13        1.10        0.61      0.89 o
  -3   2  13       13.84       13.60      0.55 o
  -2   2  13        0.40        0.14      0.23 o
  -1   2  13        0.88        0.72      0.21 o
   0   2  13        8.36        9.51      0.43 o
   1   2  13       36.41       37.77      0.87 o
   2   2  13      137.23      138.47      2.22 o
   3   2  13       33.62       33.41      0.90 o
   4   2  13       67.59       64.23      1.49 o
   5   2  13        4.72        5.04      0.49 o
   6   2  13       12.13       12.81      0.94 o
   7   2  13        7.81        8.99      0.77 o
  -3   3  13        4.84        4.07      1.07 o
  -2   3  13        1.57        2.13      0.33 o
  -1   3  13       18.27       18.07      0.69 o
   0   3  13        4.01        3.53      0.30 o
   1   3  13        0.08       -0.30      0.33 o
   2   3  13        4.78        3.51      0.34 o
   3   3  13       48.03       47.49      1.05 o
   4   3  13        5.11        4.95      0.48 o
   5   3  13       55.33       54.21      1.86 o
   6   3  13        6.20        5.22      0.59 o
   7   3  13        4.95        5.54      0.63 o
   8   3  13        4.39        4.07      0.79 o
  -3   4  13        0.00        0.06      0.83 o
  -2   4  13        6.28        6.32      0.50 o
  -1   4  13        0.77        0.74      0.41 o
   0   4  13        4.91        5.41      0.57 o
   1   4  13        9.64        8.54      0.45 o
   2   4  13       22.41       24.48      0.73 o
   3   4  13        0.13        0.01      0.27 o
   4   4  13       21.25       23.96      1.06 o
   5   4  13        3.28        2.02      0.40 o
   6   4  13        1.37        1.33      0.43 o
   7   4  13        0.28       -0.18      0.39 o
   8   4  13        0.09       -0.41      0.54 o
  -2   5  13        7.50        8.64      0.46 o
  -1   5  13       10.87       10.28      0.52 o
   0   5  13        5.16        5.23      0.35 o
   1   5  13        7.04        4.56      0.36 o
   2   5  13        6.63       10.11      0.53 o
   3   5  13       19.03       19.35      0.87 o
   4   5  13        5.76        6.32      0.54 o
   5   5  13       15.16       13.22      0.79 o
   6   5  13        0.48        0.49      0.40 o
   7   5  13        2.27        3.48      0.64 o
   8   5  13       17.15       17.88      1.21 o
  -1   6  13        1.01        0.43      0.49 o
   0   6  13        8.75       13.42      0.56 o
   1   6  13       91.53       99.72      1.72 o
   2   6  13        0.60        0.43      0.29 o
   3   6  13       17.93       18.41      0.79 o
   4   6  13        1.03        2.15      0.49 o
   5   6  13       31.76       28.46      1.07 o
   6   6  13        0.43       -0.60      0.51 o
   7   6  13        0.08       -0.12      0.93 o
   8   6  13        0.41        0.70      0.58 o
   0   7  13       15.50       17.49      0.75 o
   1   7  13        8.27        5.65      0.48 o
   2   7  13       37.94       46.53      1.18 o
   3   7  13        0.77        0.73      0.35 o
   4   7  13       24.55       25.36      1.33 o
   5   7  13        7.61        7.08      0.57 o
   6   7  13       35.61       35.07      1.44 o
   7   7  13       10.30        9.65      0.95 o
   8   7  13       20.21       19.94      1.31 o
   1   8  13        1.78        1.41      0.42 o
   2   8  13        6.92        7.00      0.62 o
   3   8  13        8.74        8.68      0.68 o
   4   8  13        1.45        2.77      0.52 o
   5   8  13       19.60       21.04      0.98 o
   6   8  13        5.61        3.77      0.58 o
   7   8  13        0.04       -0.31      0.46 o
   4   9  13        1.10        1.80      0.47 o
   5   9  13        1.68        1.50      0.48 o
   6   9  13        0.44        1.12      0.59 o
  -2  -2  14        8.13        7.66      0.60 o
  -1  -2  14        1.09        1.00      0.41 o
   0  -2  14        2.11        2.48      0.46 o
   1  -2  14        0.15        0.02      0.38 o
   2  -2  14        0.69        0.06      0.46 o
  -3  -1  14        8.23        8.59      0.58 o
  -2  -1  14        2.16        1.82      0.35 o
  -1  -1  14        2.64        3.06      0.44 o
   0  -1  14       10.12        9.93      0.65 o
   1  -1  14       30.94       30.60      1.23 o
   2  -1  14        8.23        8.42      0.70 o
   3  -1  14        0.21        0.18      0.46 o
   4  -1  14        0.08        0.18      0.46 o
  -3   0  14        2.02        2.08      0.31 o
  -2   0  14        7.69        8.24      0.48 o
  -1   0  14        0.87        0.12      0.36 o
   0   0  14       14.75       14.32      0.62 o
   1   0  14       20.83       19.83      0.83 o
   2   0  14        1.87        0.80      0.40 o
   3   0  14        6.04        8.15      0.62 o
   4   0  14       12.97       12.85      0.88 o
   5   0  14        2.02        2.00      0.54 o
  -3   1  14        6.10        7.21      0.56 o
  -2   1  14        3.31        3.41      0.36 o
  -1   1  14        5.95        4.49      0.37 o
   0   1  14        4.71        5.67      0.41 o
   1   1  14       16.36       15.95      0.74 o
   2   1  14       38.94       37.17      1.59 o
   3   1  14       15.69       15.60      0.80 o
   4   1  14        0.25        0.79      0.39 o
   5   1  14        8.82        9.16      1.14 o
   6   1  14       10.51        9.58      0.82 o
  -3   2  14        5.77        5.81      0.53 o
  -2   2  14       13.21       13.70      1.40 o
  -1   2  14       13.82       15.01      0.56 o
   0   2  14        0.05        0.15      0.24 o
   1   2  14        2.28        1.46      0.31 o
   2   2  14        2.86        3.26      0.37 o
   3   2  14       39.59       41.18      1.16 o
   4   2  14       66.55       67.01      1.57 o
   5   2  14        4.70        5.62      0.64 o
   6   2  14        0.01        0.07      0.44 o
   7   2  14       11.55       11.67      0.88 o
  -2   3  14       12.26       13.93      0.53 o
  -1   3  14        1.74        1.81      0.24 o
   0   3  14        2.92        3.90      0.44 o
   1   3  14       18.76       18.81      0.68 o
   2   3  14        0.13       -0.34      0.25 o
   3   3  14        4.98        4.91      0.46 o
   4   3  14       18.93       17.60      0.77 o
   5   3  14        0.13        0.09      0.37 o
   6   3  14        0.83        0.68      0.46 o
   7   3  14        5.60        4.31      0.63 o
  -2   4  14        0.76        0.87      0.54 o
  -1   4  14        0.03       -0.16      0.24 o
   0   4  14        1.84        1.97      0.27 o
   1   4  14        0.02       -0.18      0.24 o
   2   4  14       13.62       12.88      0.59 o
   3   4  14        1.61        1.26      0.33 o
   4   4  14       23.54       25.78      0.88 o
   5   4  14        0.02       -0.24      0.33 o
   6   4  14       33.94       34.01      1.24 o
   7   4  14        0.02       -0.46      0.42 o
  -1   5  14        0.01        0.46      0.33 o
   0   5  14       37.42       41.47      0.91 o
   1   5  14        0.80       -0.39      0.30 o
   2   5  14       30.79       31.41      1.24 o
   3   5  14       10.19        7.98      0.53 o
   4   5  14        7.42        7.89      0.62 o
   5   5  14        0.00       -0.50      0.33 o
   6   5  14        0.19        0.05      0.46 o
   7   5  14        8.66        8.10      1.35 o
   8   5  14        1.55        0.98      0.64 o
   0   6  14       22.38       21.06      0.74 o
   1   6  14        9.95       13.36      1.01 o
   2   6  14        0.00       -0.03      0.32 o
   3   6  14       14.15       18.99      0.77 o
   4   6  14       37.13       39.88      1.26 o
   5   6  14        0.87        0.02      0.38 o
   6   6  14        1.36        1.36      0.89 o
   7   6  14       10.66       11.10      1.00 o
   1   7  14       24.02       25.58      0.87 o
   2   7  14        7.09       10.26      0.59 o
   3   7  14       19.35       18.33      1.29 o
   4   7  14        3.09        4.93      0.76 o
   5   7  14       24.02       23.47      0.92 o
   6   7  14        2.76        2.69      0.67 o
   7   7  14        2.12        1.44      0.62 o
   2   8  14        2.67        3.22      0.59 o
   3   8  14        0.95        0.37      0.41 o
   4   8  14        7.24        9.17      0.74 o
   5   8  14        3.83        2.39      0.48 o
   6   8  14        6.01        7.46      0.74 o
  -1  -1  15        0.86        0.41      0.42 o
   0  -1  15        6.88        5.36      0.54 o
   1  -1  15        6.73        6.85      0.62 o
   2  -1  15        8.02        7.09      0.89 o
  -2   0  15        9.95       14.10      0.63 o
  -1   0  15        0.03        0.28      0.30 o
   0   0  15        1.00        0.44      0.36 o
   1   0  15        1.47        1.22      0.41 o
   2   0  15       10.41       12.86      0.77 o
   3   0  15        3.85        4.29      0.64 o
   4   0  15        0.07       -0.35      0.50 o
  -2   1  15        1.19        0.81      0.29 o
  -1   1  15        0.22        0.80      0.29 o
   0   1  15        2.88        2.95      0.37 o
   1   1  15        0.65        0.62      0.36 o
   2   1  15       21.81       24.60      0.96 o
   3   1  15       19.68       20.35      1.00 o
   4   1  15        8.33        7.98      0.75 o
   5   1  15        0.28        0.53      0.53 o
  -2   2  15        0.29        0.32      0.30 o
  -1   2  15        1.22        1.14      0.29 o
   0   2  15       24.84       27.12      0.99 o
   1   2  15        4.34        4.70      0.41 o
   2   2  15        6.08        6.61      0.72 o
   3   2  15       10.58       10.42      0.67 o
   4   2  15        5.81        6.50      0.59 o
   5   2  15        0.95        2.14      0.56 o
   6   2  15       31.71       32.06      1.31 o
  -2   3  15        0.88        0.71      0.30 o
  -1   3  15        0.01        0.01      0.23 o
   0   3  15        5.69        6.55      0.43 o
   1   3  15        1.63        1.47      0.31 o
   2   3  15        0.63        0.48      0.30 o
   3   3  15       11.55       14.91      0.74 o
   4   3  15       12.58       12.50      0.71 o
   5   3  15       64.14       66.85      1.89 o
   6   3  15        8.49        7.75      0.75 o
  -1   4  15        5.93        6.40      0.67 o
   0   4  15        0.28       -0.33      0.24 o
   1   4  15        0.73        0.30      0.27 o
   2   4  15        6.46        6.29      0.51 o
   3   4  15        0.00       -0.51      0.34 o
   4   4  15        4.30        3.61      0.47 o
   5   4  15        7.83        8.23      0.71 o
   6   4  15        0.33        0.31      0.45 o
   7   4  15        3.31        2.81      0.59 o
   0   5  15        1.83        1.44      0.31 o
   1   5  15        0.01       -0.34      0.27 o
   2   5  15        7.49        8.44      0.54 o
   3   5  15        7.76        8.27      0.65 o
   4   5  15        8.63        9.12      0.69 o
   5   5  15        0.16        0.05      0.39 o
   6   5  15        0.16       -0.50      0.47 o
   7   5  15        0.13       -0.36      0.51 o
   1   6  15        0.58        0.30      0.34 o
   2   6  15       28.86       33.40      0.93 o
   3   6  15        3.44        2.55      0.50 o
   4   6  15        6.01        5.94      0.66 o
   5   6  15        1.91        3.33      0.53 o
   6   6  15        7.83        6.75      0.85 o
   7   6  15        0.17       -0.74      0.49 o
   2   7  15        0.88        0.84      0.38 o
   3   7  15        8.28       11.75      0.71 o
   4   7  15       35.55       40.77      1.98 o
   5   7  15        0.03        0.46      0.46 o
   6   7  15        0.56        0.44      0.58 o
   0   0  16        1.21        1.71      0.55 o
   1   0  16        2.17        1.03      0.49 o
   2   0  16        4.54        4.23      0.63 o
   0   1  16        0.88        1.25      0.51 o
   1   1  16        2.36        2.37      0.46 o
   2   1  16        7.06        7.40      0.62 o
   3   1  16        1.70        2.27      0.55 o
  -1   2  16        3.57        4.82      0.42 o
   0   2  16        1.67        2.46      0.36 o
   1   2  16        4.29        4.30      0.49 o
   2   2  16       10.45       11.39      0.71 o
   3   2  16        7.58        8.14      0.64 o
   4   2  16        1.24        1.51      0.54 o
   0   3  16        0.02        0.34      0.28 o
   1   3  16        0.80        0.62      0.32 o
   2   3  16        9.56        9.69      0.63 o
   3   3  16        0.21        0.06      0.39 o
   4   3  16       17.77       18.91      1.62 o
   5   3  16        0.03        0.20      0.47 o
   0   4  16        0.71        1.00      0.30 o
   1   4  16        5.75        6.91      0.50 o
   2   4  16        0.60        0.36      0.35 o
   3   4  16        9.60       10.10      0.73 o
   4   4  16        6.00        5.69      0.63 o
   5   4  16        3.55        3.05      0.50 o
   1   5  16        3.47        3.26      0.51 o
   2   5  16        9.14        8.85      0.58 o
   3   5  16        1.35        1.37      0.48 o
   4   5  16        0.09       -0.46      0.42 o
   5   5  16        2.67        3.38      0.68 o
   2   6  16        1.39        2.20      0.41 o
   3   6  16       15.30       21.14      1.00 o
   4   6  16        7.76        7.70      0.72 o
   5   6  16        1.85        0.78      0.48 o
 
